# Supplementary material for: Transcriptomic signatures of host immune responses in aphthous ulcers, the earliest lesions of Crohn's disease, suggest that bacterial uptake, rather than global dysbiosis, is the initiating factor
Source: Immunol Cell Biol. 2025 May 19;103(5):473–84. doi: 10.1111/imcb.70031 (PMC12108696; doi:10.1111/imcb.70031)
Supplement: Supplementary file 2 — Supplementary tables 1‐6 [file IMCB-103-473-s001.xlsx]

## Sheet: Supplementary table 1
Supplementary table 1. Normalized counts RNASeq, all samples
		Legend
		CD - Crohn's disease; HC - healthy control
		NM - Normal appearing mucosa; IM - involved mucosa/active disease
		PP - Peyer's patches; AU - aphthous ulcers
Gene name		Row.names		ENSEMBL	CD Patients												Healthy Control normal mucosa							Healthy control PP					Patient CD1			Patient CD21		Patient CD28		Patient CD29		Patient CD42		Patient CD44		Patient CD50			Patient CD53			Patient CD55
	Sample ID				CD_1_AU_S11	CD_1_NM_S7	CD_2_AU_S5	CD_2_NM_S1	CD_3_AU_S12	CD_3_NM_S5	CD_4_AU_S7	CD_4_NM_S1	CD_5_AU_S4	CD_5_NM_S9	CD_6_AU_S3	CD_6_NM_S9	HC_1_NM_S2	HC_1_PP_S8	HC_2_NM_S4	HC_2_PP_S11	HC_3_NM_S6	HC_3_PP_S2	HC_4_NM_S10	HC_4_PP_S8	HC_5_NM_S6	HC_5_PP_S12	HC_6_NM_S10	HC_6_PP_S3	CD1IM_S1	CD1LN_S2	CD1NM_S3	CD21LN_S9	CD21NM_S10	CD28IM_S9	CD28LN_S10	CD29IM_S11	CD29LN_S12	CD42LN_S7	CD42NM_S8	CD44IM_S7	CD44NM_S8	CD50IM_S4	CD50LN_S5	CD50NM_S6	CD53IM_S1	CD53LN_S2	CD53NM_S3	CD55LN_S11	CD55NM_S12
	CD or HC				CD	CD	CD	CD	CD	CD	CD	CD	CD	CD	CD	CD	HC	HC	HC	HC	HC	HC	HC	HC	HC	HC	HC	HC	CD	CD	CD	DC	DC	CD	CD	CD	CD	DC	DC	CD	CD	CD	CD	CD	CD	CD	CD	DC	DC
	NM/IM/PP/AU				AU	NM	AU	NM	AU	NM	AU	NM	AU	NM	AU	NM	NM	PP	NM	PP	NM	PP	NM	PP	NM	PP	NM	PP	IM	LN	NM	LN	NM	IM	LN	IM	LN	LN	NM	IM	NM	IM	LN	NM	IM	LN	NM	LN	NM
	Sample				1	2	3	4	5	6	7	8	9	10	11	12	13	14	15	16	17	18	19	20	21	22	23	24	25	26	27	28	29	30	31	32	33	34	35	36	37	38	39	40	41	42	43	44	45
TSPAN6		1		ENSG00000000003	56.5528	47.1827	45.641	34.3395	49.641	51.3903	48.1872	42.0884	42.0931	43.9662	65.9963	26.0664	39.0771	27.6512	35.8283	21.9848	40.4814	40.7727	29.5464	26.7161	55.0901	40.2042	39.3673	32.684	51.8781	9.09714	88.8619	11.956	45.8458	25.119	3.07859	26.7817	9.5905	12.1507	65.0009	35.9688	47.2857	94.3126	74.0262	45.8842	26.0104	11.2442	39.5835	22.2583	98.3711
TNMD		2		ENSG00000000005	0.409506	0.304623	0.571704	0.130197	0.282586	0.197276	0.303914	0.0599977	0.210817	0.0777475	0.705843	0.0447107	0.0326732	0.116304	0.141614	0.0835923	0.195562	0.19903	0	0.0376282	0.165312	0.238096	0.35466	0.133951	0.456546	1.83301	1.26322	0.0936993	0.118904	8.40881	0.0182165	0.362615	1.66117	0.596456	0.257838	3.08113	0.476103	1.03316	46.2103	0.17198	0.137379	14.1117	0.391362	60.9694	1.02242
DPM1		3		ENSG00000000419	29.8939	29.1761	28.9902	29.8477	23.0779	27.6515	24.3469	24.599	29.8306	29.6607	28.516	27.9889	27.6742	26.3137	26.3118	24.5204	27.672	25.419	25.0008	21.9373	29.5908	25.6123	20.2944	18.1369	24.4613	20.593	37.3454	31.5392	28.7237	24.8234	26.4504	23.0519	24.3195	25.2727	38.8046	25.0509	29.0856	39.1862	28.3991	31.9194	28.8037	18.9662	27.1438	22.8694	58.156
SCYL3		4		ENSG00000000457	18.1002	19.9697	15.9124	19.7574	15.4794	17.2616	22.1182	17.6093	19.3952	16.9878	18.8813	16.543	20.4861	19.6553	18.9196	17.3036	20.86	18.5382	17.7765	18.0992	19.9614	21.1905	19.0728	18.3512	20.3283	17.8096	17.8688	17.1845	16.8164	12.358	21.1494	18.7006	20.9308	15.4397	13.588	14.5795	18.7195	15.9402	17.0933	28.4455	17.0121	20.8176	18.3102	15.5597	18.4035
C1orf112		5		ENSG00000000460	5.48738	4.26472	8.40881	4.8824	6.68787	6.5101	3.34305	4.07984	4.35688	4.47048	6.81138	4.5605	3.59405	7.15268	4.58828	6.32515	4.04162	4.80515	4.99204	5.34321	3.80217	4.38777	4.96524	4.90259	4.22906	8.44088	4.31792	8.24554	4.77313	3.06263	7.03158	2.82321	8.72669	7.61759	7.01318	4.59936	5.51847	6.78933	2.10863	2.40772	4.55639	8.64767	5.0318	3.71364	6.1345
FGR		6		ENSG00000000938	16.1345	7.07401	26.5842	1.82276	14.7887	2.49883	32.3837	5.1598	47.5392	5.28683	19.6224	6.97488	3.98613	11.0198	3.93686	16.3562	6.38836	13.6478	7.22426	13.5462	2.60366	6.15648	3.15253	6.53679	40.0319	45.101	3.44515	30.0213	16.7994	56.014	40.295	18.7265	41.6179	60.8215	14.6967	29.9852	20.3642	12.6931	30.3732	7.70469	10.6239	56.8533	7.68747	106.097	7.15691
CFH		7		ENSG00000000971	74.7349	34.727	107.147	74.4728	62.0119	28.9995	63.6531	56.1278	92.0567	59.4768	67.7962	99.079	54.5642	65.8861	69.2208	43.2451	27.3787	27.2955	59.4581	58.0604	18.5149	19.83	112.742	97.0339	94.3369	66.5992	44.3046	242.7	144.451	268.786	40.7504	130.723	50.9869	349.557	101.304	188.016	100.977	74.0922	56.9329	50.0461	39.6337	19.0113	60.8288	59.0656	25.4874
FUCA2		8		ENSG00000001036	66.7086	69.3863	59.3381	67.8653	65.717	67.5998	59.9386	65.7574	76.632	75.2207	57.5615	61.7455	68.9404	41.9566	59.9876	37.0314	67.7623	66.874	56.9012	49.895	68.1084	60.7825	62.0655	55.9646	47.5529	22.8786	55.1224	35.2684	53.2008	34.0919	16.8867	52.5014	16.7446	37.287	58.8901	38.3131	52.393	66.4911	30.418	84.2013	61.8891	12.6893	58.9559	34.0808	73.5653
GCLC		9		ENSG00000001084	37.6336	44.5764	40.8054	63.699	37.5839	48.8257	42.0414	46.7082	64.1235	42.6834	38.3626	44.8896	49.6306	43.8175	54.1248	41.5732	56.4197	53.5675	54.8313	53.9589	65.0502	48.5716	68.8435	60.9476	55.122	41.2992	113.92	26.8355	50.6699	23.3996	29.9115	27.3256	30.3441	71.3702	113.423	27.5962	63.7978	29.8509	71.8279	105.217	30.8186	24.9044	44.1121	21.9763	40.3854
NFYA		10		ENSG00000001167	27.2731	26.0622	26.6319	25.0304	32.3404	25.9089	26.5418	28.2289	28.4954	26.0065	27.3867	23.5179	32.7059	34.3096	27.7846	33.4091	23.663	26.1582	22.9309	29.6511	25.6647	25.9184	23.8016	24.7541	19.1509	26.3636	32.5682	23.6872	26.1927	26.7577	32.2615	18.053	29.4803	27.9993	26.8151	24.3141	24.238	29.076	35.712	25.6594	26.537	34.1165	30.4144	30.6727	32.62
STPG1		11		ENSG00000001460	11.3433	13.8096	9.981	14.2566	8.41478	11.7708	15.0606	11.6995	12.2274	12.6728	12.4581	9.34455	13.396	8.43203	11.3857	7.9134	13.233	13.9321	11.8104	10.0844	15.3327	15.1701	10.6398	10.3678	8.28992	3.82442	17.3636	4.8911	6.26791	7.06555	2.98751	10.3086	4.00896	4.10702	16.0891	6.18458	8.02883	11.1803	12.2031	17.4044	12.158	4.0416	9.72814	4.6773	21.6898
NIPAL3		12		ENSG00000001461	47.6256	53.8505	33.2303	56.3429	38.4945	41.4937	51.0575	50.548	33.555	53.1793	38.9272	40.5974	61.6543	46.3471	55.5975	48.7064	58.2123	58.6854	42.615	43.724	70.9187	58.9797	49.7706	45.5432	30.2282	22.8107	45.3382	29.9276	29.1483	21.5728	27.7073	49.1084	32.1603	21.5917	31.2757	28.0204	33.1108	28.5964	24.0024	60.2273	37.1151	32.3554	47.8859	15.7242	41.8217
LAS1L		13		ENSG00000001497	22.359	18.2774	22.7491	19.5947	22.7639	20.3194	15.6685	20.2492	17.6032	18.5428	24.4575	22.7578	18.1336	22.4757	18.8629	24.8269	19.9147	20.8128	20.0899	21.1471	17.2751	20.2722	18.8364	19.021	21.4817	32.7678	20.8317	29.3279	21.5895	23.722	31.0956	19.9697	28.395	25.5454	20.5754	29.9852	20.5157	18.892	31.764	12.6577	18.2027	33.5521	17.164	36.1727	23.1748
ENPP4		14		ENSG00000001561	22.0314	32.6623	21.3198	31.9634	21.3823	26.139	31.7421	33.0887	25.6845	20.6031	31.8335	20.9693	29.1118	27.7094	23.0547	19.2541	29.6602	26.8406	20.9016	22.7275	34.6741	25.8504	23.447	22.6912	21.5778	12.6047	53.8821	14.1299	20.2306	17.8385	12.0958	19.3481	16.1023	32.4131	36.5872	15.2493	24.3245	23.4306	33.6931	45.1619	33.4059	11.7635	24.0129	13.7734	51.2912
SEMA3F		15		ENSG00000001617	28.8702	29.2099	24.1545	20.6037	20.1264	23.2785	21.7805	24.2991	17.9546	22.5856	31.0218	32.5941	19.4079	13.0551	19.0046	9.36234	24.6408	22.0639	17.3301	13.3204	21.9038	12.415	20.6097	15.6722	14.4893	12.5142	5.65005	42.0897	19.9758	45.832	3.11503	22.2231	8.39445	16.9734	29.2646	27.9981	17.7673	10.4054	89.5493	25.4186	9.77678	14.8343	27.7867	41.085	13.7783
CFTR		16		ENSG00000001626	62.5316	64.5461	47.3561	65.4241	66.3763	82.4613	35.9294	58.4377	100.7	49.253	58.9732	54.3683	73.4493	55.884	61.8569	34.2171	48.7601	42.8767	53.492	44.74	98.2365	71.4288	66.5973	46.2398	47.9614	0.0678891	269.801	0	76.8117	0.0805956	0	33.8009	0	0.0170416	64.1242	32.4411	62.3911	178.773	1.70485	74.2953	264.019	0.0225788	81.5151	0	406.581
ANKIB1		17		ENSG00000001629	44.1448	48.5704	39.3523	53.9668	43.8636	52.1466	42.5479	54.9579	39.5984	50.1471	42.527	46.8569	57.6355	52.9182	56.0507	47.7033	59.9398	51.6056	47.81	49.8574	66.9099	44.8981	56.785	49.6421	35.6827	38.7647	52.9634	43.9262	54.288	47.5514	40.805	53.8742	41.3964	41.1043	45.1989	41.1263	50.2721	38.7065	55.4075	66.281	50.4866	41.5901	48.9762	36.6898	57.377
CYP51A1		18		ENSG00000001630	3.27605	4.43395	3.2873	10.0577	4.42718	7.79239	4.11972	6.95973	2.17844	2.99328	9.77592	5.76769	4.41088	2.58776	3.71028	2.4799	8.73511	9.29754	4.66736	4.44013	5.20732	4.79593	5.87159	4.31321	1.89827	0.79204	5.00695	0.880774	1.83451	2.68652	0.528279	2.5383	0.64232	2.06203	7.47729	1.36195	1.44995	2.3984	2.78159	2.99245	6.66286	0.903151	2.12454	1.97434	4.11401
KRIT1		19		ENSG00000001631	26.2084	30.733	28.085	33.9489	25.9351	30.2489	25.6976	31.7988	22.9088	29.7384	23.0811	24.2779	35.7771	40.7936	32.9677	37.3936	29.8232	26.1582	31.0075	31.9087	33.1037	29.6259	35.9389	32.7108	22.7793	28.1061	27.5612	23.7247	25.4793	26.8115	29.8751	27.0148	26.8002	27.1643	25.0102	28.9804	25.1902	25.9766	28.0402	28.0327	29.0556	28.8782	27.2835	20.7776	25.1953
RAD52		20		ENSG00000002016	7.49396	10.5603	7.05102	9.21146	7.12745	8.64725	9.48887	10.7096	5.72719	7.93024	8.9642	7.9138	11.0109	13.3459	11.3574	9.83603	9.74551	8.64358	8.72593	10.0844	8.96816	9.52383	9.85167	12.5914	6.03122	8.01092	10.5651	5.1722	6.93038	7.4148	8.08814	8.85816	8.57164	6.27131	4.66686	8.75218	7.22811	5.35028	9.24206	7.77349	9.57071	12.0571	9.05724	9.21358	9.46952
BAD		21		ENSG00000002330	18.3459	18.6835	14.769	19.6923	19.6868	18.1494	22.1519	20.9092	19.1141	27.7559	18.9166	18.1973	17.9049	12.5608	16.9653	15.1302	22.8156	21.808	21.2263	15.4276	22.0278	21.0885	19.2305	16.5831	17.565	12.0616	28.1813	15.3105	14.9988	28.8801	11.3125	30.2783	11.3624	11.1452	18.719	15.227	15.5599	35.1274	28.1748	23.1141	24.9113	10.454	18.1145	21.8822	41.773
LAP3		22		ENSG00000002549	151.517	88.8821	170.677	60.737	133.161	82.5599	134.296	56.0678	326.239	74.6765	293.136	108.111	49.3692	57.2215	42.2292	61.8304	55.7678	82.0003	50.7322	56.9692	66.9926	65.0682	73.6117	75.2535	143.86	99.0729	101.77	140.512	86.239	121.538	94.5255	78.6097	85.3178	171.762	73.1743	70.9999	119.588	49.3702	91.9271	76.2214	96.7832	38.5645	71.0881	156.607	47.445
CD99		23		ENSG00000002586	80.9184	82.8235	83.5879	91.4636	84.1164	91.5359	94.112	92.6964	74.1021	111.14	84.1365	98.4083	79.4285	69.288	68.711	61.301	81.6146	85.1848	65.4648	51.927	63.8517	58.9117	69.2769	59.099	107.12	97.6924	84.9804	89.3704	66.0594	210.972	62.6831	155.898	74.642	92.0757	71.4984	117.529	77.7779	141.469	198.929	96.3087	54.1043	60.7595	70.557	128.708	76.8516
HS3ST1		24		ENSG00000002587	6.83875	5.78783	7.0272	3.32003	6.56228	5.65524	10.5695	3.83985	18.6924	2.9544	5.64674	3.35331	2.94059	3.37281	3.08718	4.76476	5.70389	4.71985	3.6933	4.51539	2.43835	4.31974	3.46779	3.69704	7.1846	2.67031	5.94863	5.24716	6.60764	3.43875	5.48317	3.65205	3.1673	3.95365	12.041	6.43018	8.78626	4.75991	1.48052	9.63087	21.1334	2.43851	6.37361	2.49143	7.2056
AOC1		25		ENSG00000002726	334.034	559.016	139.52	481.112	248.582	341.879	474.275	409.994	285.481	791.508	278.49	303.184	437.951	234.178	490.408	288.616	639.977	582.247	367.544	351.448	758.037	692.349	358.483	356.818	299.302	0.248927	277.633	1.83651	103.072	0.994013	5.59247	307.549	9.10322	1.00545	123.401	18.0625	149.843	149.218	0.224322	940.317	301.615	0.835415	380.851	0.822641	220.696
WNT16		26		ENSG00000002745	0	0.033847	0.262031	0	0.188391	0	0.0675364	0	0	0.0388737	0	0	0	0.377987	0	0.919515	0	0.113731	0.162343	0.376282	0	0.136055	0	0.0535803	0.0480575	0.429964	0.275612	0.299838	0.0849311	0.161191	1.63949	0.025901	1.041	0.886163	0.438324	0.089308	0.0865642	0.553478	0	0	0.0457929	0.880572	0	0.258544	0.0486865
HECW1		27		ENSG00000002746	0.286654	0.203082	0.309673	0.260395	0.251188	0.230155	0.405219	0.359986	0.527042	0.427611	0.247045	0.312975	0.163366	0.14538	0.141614	0.0835923	0.0651874	0.113731	0.324686	0.112885	0.165312	0.102041	0.23644	0.294691	0.456546	0.0226297	0.252644	0.449757	0.373697	0.967147	0.109299	0.569823	0	0.0511248	0.283621	0.491194	0.389539	0.811767	0.0897288	0.515939	0.183172	0.0903151	0.0838633	0.0940161	0.146059
MAD1L1		28		ENSG00000002822	10.0329	7.34479	8.52792	6.08672	10.2673	7.92391	8.61089	7.22972	11.9814	6.76403	11.3994	10.5964	6.63266	9.39153	7.08069	19.059	7.26839	8.84261	8.36066	9.51995	5.9099	8.09526	5.51693	6.51	11.1253	16.2255	9.1641	15.4791	8.17037	15.1251	22.6249	11.4742	23.3007	11.1622	6.11075	9.1764	10.3011	7.19521	14.6707	7.49832	11.929	20.5015	7.57565	17.4635	8.2767
LASP1		29		ENSG00000002834	505.658	576.481	332.875	558.416	451.133	539.681	571.459	516.67	374.165	573.582	503.936	493.92	542.015	339.84	521.478	365.02	654.546	639.995	501.721	472.573	641.12	526.294	465.59	428.053	345.87	138.72	335.167	178.722	259.974	206.002	167.829	368.002	141.864	134.833	401.118	128.135	313.146	229.804	144.508	838.883	310.705	135.427	385.492	154.539	354.292
SNX11		30		ENSG00000002919	18.3459	13.5049	19.0806	14.6472	21.7277	16.8013	18.8089	12.1795	26.8792	17.3766	17.2579	15.8276	13.8861	15.9045	13.5949	21.734	17.6006	18.9078	15.5443	17.7605	16.1179	16.4626	17.8906	17.7886	15.4265	18.2848	22.3475	14.9544	12.1621	16.334	20.8215	14.3233	18.5165	19.0695	14.0779	13.039	13.3309	21.438	21.849	18.8834	22.3469	19.192	14.2009	16.1708	15.2389
TMEM176A		31		ENSG00000002933	166.751	185.481	145.808	166.36	171.467	197.736	149.154	150.834	145.85	269.862	163.861	167.397	185.257	104.15	215.961	131.714	227.732	193.684	122.934	115.782	236.478	192.62	129.254	109.866	199.054	30.799	124.852	83.0363	147.593	60.7691	40.4225	122.408	38.3841	50	141.682	68.9235	107.967	93.1319	21.3106	307.844	39.3819	13.2086	150.423	38.4291	91.8227
M6PR		32		ENSG00000003056	66.5857	51.2104	82.2301	54.7805	58.0243	47.0503	64.0921	55.6478	69.0425	51.4688	58.7967	59.9571	60.2167	69.6951	52.2838	75.9018	58.7012	68.1535	58.8899	64.5701	49.4282	59.7961	61.7503	62.421	61.8981	95.4747	73.7262	111.315	91.9804	50.8827	81.8468	42.8403	85.7829	113.855	73.8189	59.2782	80.3748	47.1932	60.8361	54.724	61.1564	86.4993	64.2113	83.2747	81.9394
KLHL13		33		ENSG00000003096	8.88628	8.3602	6.47931	10.0577	5.65172	9.23908	2.60015	7.7397	2.07303	9.83506	3.77626	6.61719	9.05047	6.71654	9.85631	5.79573	9.09364	5.60127	9.45647	8.09007	12.729	7.00682	8.90591	7.8763	6.70402	2.30823	7.71714	2.69854	14.8799	8.14016	0.965476	12.4843	1.50613	1.55079	12.8145	12.905	7.8557	3.57916	3.49942	6.8448	2.99943	1.96435	7.65951	2.11536	2.67776
CYP26B1		34		ENSG00000003137	11.3433	2.53852	6.2411	4.06867	6.56228	2.53171	5.43668	7.25972	10.576	6.2198	3.67038	4.82876	2.35247	3.11113	5.32468	3.53874	1.76006	2.44522	2.35397	2.44584	1.61179	1.97279	5.04405	5.27766	2.71525	6.96995	11.3001	7.49595	5.07888	4.83574	2.14955	6.86378	4.00896	17.6381	4.69264	10.2704	2.85662	2.5091	25.3932	2.95805	1.87751	3.34166	5.36725	34.3159	3.48108
ICA1		35		ENSG00000003147	39.9678	27.1453	32.1584	22.6218	34.0359	37.318	35.9631	29.1589	35.2416	20.6031	27.1749	19.7174	27.6088	20.7021	21.2704	15.6318	26.9224	22.9453	25.569	17.4219	36.9472	29.728	27.5059	24.8077	24.8457	11.5638	39.2517	9.66977	31.5774	34.1994	11.5857	25.2794	14.2196	7.2938	42.569	27.3059	25.1036	40.736	57.9199	20.1216	66.1478	16.7534	32.2594	13.2093	66.1649
DBNDD1		36		ENSG00000003249	1.59707	0.575398	2.04861	0.390592	4.89816	4.04415	2.09363	0.719972	4.60284	0.505359	3.91743	1.74372	0.163366	1.74456	0.424841	3.12078	0.782248	0.852985	1.09581	1.84378	0.578591	1.7347	0.275847	1.15198	1.05727	2.17245	1.424	2.36122	1.90246	1.26266	3.38827	1.83897	3.45524	2.04499	1.23762	2.50062	2.77005	1.25455	1.07675	0.825503	3.96108	5.37375	0.922496	3.73714	4.13835
ALS2		37		ENSG00000003393	33.6614	40.4133	25.0121	42.9326	24.3024	29.3283	35.2878	39.2085	25.5791	35.6084	23.8222	26.6923	43.9454	30.8496	41.7194	24.1303	40.4488	33.7213	31.6569	29.9521	42.1132	30.7824	35.7419	35.0683	19.6796	12.7632	11.6216	17.0908	29.522	24.6891	10.9117	30.1747	14.1089	16.0021	34.2666	30.1638	27.7438	14.8701	26.6494	29.2366	23.6749	12.4635	29.6876	18.0276	15.1902
CASP10		38		ENSG00000003400	96.5206	88.7467	69.0094	36.4552	56.737	38.3701	145.473	56.0078	127.65	39.7678	137.286	87.2754	35.5811	31.8672	37.5276	31.4307	52.704	48.023	28.2071	26.9042	39.7988	29.4218	26.7571	31.9874	61.2493	41.1182	93.042	35.512	41.2425	39.9754	20.8579	36.4169	24.7182	22.6312	81.2188	35.098	52.09	30.1461	17.4074	72.2659	75.2835	27.0042	52.0511	19.0618	86.9541
CFLAR		39		ENSG00000003402	135.096	163.955	158.076	161.77	128.671	126.059	178.6	134.275	195.357	144.61	155.144	147.143	156.929	168.03	163.989	158.965	165.674	152.201	151.304	148.03	155.972	152.926	157.627	167.438	158.614	191.425	170.489	142.479	116.322	232.975	157.901	146.6	193.87	181.476	126.495	186.765	159.624	100.844	306.783	268.185	132.662	205.309	153.218	269.709	98.8336
TFPI		40		ENSG00000003436	30.1806	41.6656	35.8744	34.665	33.9103	39.225	36.8411	34.0187	49.6122	37.9019	38.3978	44.979	33.4573	32.0999	36.9045	26.9724	46.0223	49.5016	35.1472	29.8016	40.6254	27.6191	41.0223	38.8189	37.0523	39.8735	9.76126	99.0589	50.9926	46.0738	26.4504	42.6331	35.1725	96.0805	59.1222	70.3077	49.7744	21.5487	28.8478	107.935	27.865	20.6144	55.5175	32.2945	21.5681
NDUFAF7		41		ENSG00000003509	9.09104	11.7449	10.386	11.9782	8.76017	10.1268	9.72525	10.4996	9.24081	11.8954	10.27	9.21041	10.4227	13.4912	10.7626	12.1766	9.51735	9.32597	11.5669	10.9122	9.29879	9.79594	10.7186	11.0643	9.03481	12.2879	10.9326	12.5182	10.4465	11.0416	13.3709	12.2253	13.3115	10.8044	10.4166	12.5701	10.9071	11.9182	11.261	11.6602	11.1048	15.3987	10.5947	12.5276	14.2651
RBM5		42		ENSG00000003756	79.608	108.987	93.4498	99.0476	88.5122	95.3171	95.6653	102.386	83.9754	102.977	80.0426	91.7017	113.801	165.762	130.143	134.556	83.5376	80.863	124.801	129.215	82.3666	111.701	112.94	134.085	80.4242	130.913	61.9208	76.0089	81.4319	129.087	114.163	98.3981	123.813	78.1016	51.2839	136.619	81.9979	61.3991	114.314	71.8532	84.4879	180.495	89.0349	122.103	38.3406
SLC7A2		43		ENSG00000003989	5.44643	4.63703	5.50265	4.622	5.9971	7.628	1.58711	7.13972	2.35412	4.004	5.08207	7.42198	5.91385	6.74562	7.33559	5.21059	5.57352	3.7247	4.70794	4.06385	7.3977	5.9524	7.84193	5.30445	9.15496	15.7503	2.75612	17.8404	14.0136	52.1991	5.28279	16.5249	11.1631	27.5733	11.7832	20.2059	5.25877	6.67863	41.8136	1.30705	4.37322	9.46051	7.43588	29.521	3.23765
ARF5		44		ENSG00000004059	65.521	61.5338	53.9307	56.7009	58.6523	64.5749	61.6608	60.2677	69.2182	65.7355	58.8673	62.6398	55.4464	40.968	49.0833	47.0067	63.5903	62.9219	54.6284	46.9977	62.2812	59.558	53.4355	48.2222	56.4195	41.9328	65.8253	41.2464	49.8376	54.7782	36.6881	53.4598	35.0618	32.2427	55.5898	40.077	50.1423	73.797	49.0368	64.0797	65.9875	35.9002	52.4425	43.5765	63.901
SARM1		45		ENSG00000004139	19.0011	18.6158	12.8633	23.5006	17.7715	22.5552	14.4866	21.5392	8.95972	22.469	13.6228	29.4197	24.8316	22.6211	25.2922	22.0962	21.8378	18.9647	22.5657	22.8027	22.8957	21.6327	23.5258	23.1735	16.4357	18.5564	12.793	14.7108	17.4109	17.8116	18.6537	20.6172	21.7724	17.7914	15.8312	18.5091	14.2182	13.7631	7.13344	21.7382	13.5547	23.5722	20.9658	16.4293	11.6117
POLDIP2		46		ENSG00000004142	73.7111	61.6015	60.291	67.8328	63.1109	65.7586	64.7674	61.7976	67.0398	67.9124	73.5841	66.7979	58.8444	40.0957	56.249	46.4216	68.0556	71.8782	58.8493	56.0285	69.6789	63.8437	58.8342	48.758	64.373	47.545	92.2381	45.819	52.8441	48.8409	38.4369	55.6613	34.8846	46.6258	71.6789	38.7373	50.4236	79.1473	86.005	62.5662	69.0557	33.823	55.3218	68.5142	83.4973
PLXND1		47		ENSG00000004399	31.8596	12.2526	67.4849	19.0739	41.1948	16.2752	37.4827	25.619	58.7828	24.4905	28.5866	31.1634	17.6108	34.9202	27.1615	38.5082	20.0451	24.5375	25.8125	29.9897	10.1253	19.6939	24.2351	28.3172	53.0555	108.623	21.0843	134.159	53.8463	275.798	61.1893	78.3507	72.3385	146.984	34.2151	120.231	55.1414	23.9102	209.965	21.2567	34.0241	72.6811	28.4017	170.287	18.5252
AK2		48		ENSG00000004455	113.843	136.336	96.0463	131.109	100.977	120.174	115.96	131.065	92.127	145.466	128.64	129.572	143.043	98.7419	129.208	91.3942	141.685	132.241	127.804	109.686	153.947	129.728	147.854	132.504	97.7009	58.8825	87.8284	70.5556	86.7146	60.5273	62.1001	86.0692	60.5995	63.8719	126.521	55.8622	93.2945	135.381	74.9684	138.994	82.8393	56.0179	111.79	79.5846	187.224
CD38		49		ENSG00000004468	14.5784	5.95706	31.3961	7.22595	22.4185	6.77313	20.0921	8.30968	36.5065	7.50263	30.0689	14.0839	5.78315	31.4602	7.50553	42.4092	9.74551	15.9508	12.8657	19.0775	3.18225	11.0885	9.22116	16.5027	30.5886	93.0534	17.731	99.8835	55.511	10.6655	51.6621	9.58339	57.4765	46.1316	10.7003	29.6949	56.5697	4.83371	3.36483	12.1418	14.5621	28.4267	14.9277	29.8501	6.25621
FKBP4		50		ENSG00000004478	83.6212	68.2355	59.6716	57.9378	75.2621	91.9634	62.2348	65.5475	79.478	78.6805	81.2072	75.8741	87.3028	59.2859	84.9682	59.4063	84.0591	84.673	54.3037	51.5883	77.4899	63.4696	63.1689	49.9368	41.9782	26.9293	96.9006	45.5754	61.1504	23.6682	24.902	43.9282	28.5943	47.1371	84.3387	32.7984	37.0711	86.8222	40.692	56.3406	55.4781	30.9103	55.4895	91.6657	162.345
KDM1A		51		ENSG00000004487	53.2768	43.561	50.2147	45.862	49.4526	54.0207	36.1995	50.368	41.1444	50.4581	47.962	53.0269	39.0445	39.1072	42.3425	42.7714	43.2192	42.5639	41.4786	39.5097	44.7168	40.7824	44.8054	39.2743	52.3587	44.5126	50.9882	41.9023	55.9016	41.7217	44.0476	48.6163	42.0166	39.9285	58.4518	47.3109	48.108	48.8905	41.9482	38.4203	46.4111	43.4867	46.4323	38.0765	72.3725
RBM6		52		ENSG00000004534	84.1126	115.283	70.2005	97.7456	83.7711	86.0122	76.924	85.5567	83.5889	97.9618	84.56	98.2295	73.286	103.074	102.84	115.413	62.1236	64.3435	109.013	106.036	71.0427	90.9186	87.404	103.919	82.8992	139.105	52.4811	64.765	78.5103	124.628	123.799	94.9791	91.8517	78.3913	57.6267	108.174	73.4713	47.1932	89.2352	89.7047	64.5222	128.676	75.8963	97.1656	59.7627
CAMKK1		53		ENSG00000004660	6.7159	3.65547	7.33687	3.71062	7.00185	5.42508	8.0706	5.60978	8.3624	5.44232	7.1643	7.01959	3.85544	7.76328	4.27673	6.54806	3.87865	3.86686	6.12844	4.85404	2.68632	3.80953	4.76821	5.84025	5.47856	5.06905	4.36386	5.79062	8.11941	8.70433	7.01336	8.23653	6.77758	12.7642	7.47729	10.5383	6.86021	7.12141	6.50533	3.98993	5.7699	7.7671	5.50702	10.6473	6.96217
RECQL		54		ENSG00000004700	29.1159	20.1389	40.7101	21.8731	31.681	19.7605	23.604	17.2193	32.9577	20.0977	26.6456	25.4851	21.1069	35.5017	17.6167	34.7187	20.2733	22.3198	21.7945	29.1243	19.0109	21.4626	20.6491	25.9328	28.2818	45.531	21.6585	61.6916	27.7895	38.6859	53.2833	27.8177	54.5972	59.2877	28.0527	36.8396	34.5391	20.1835	35.8466	26.3817	24.5679	47.2574	23.7892	40.709	23.3208
VPS50		55		ENSG00000004766	19.9429	20.2405	21.2483	22.0033	19.8438	22.4566	21.7467	18.2993	24.4548	19.6701	21.3165	16.9454	23.6881	25.0344	21.4686	22.4306	19.817	20.5285	20.0088	19.3409	22.8544	20.9524	21.3978	21.5125	17.7813	16.5197	28.1354	20.2016	20.6213	12.4655	20.4025	16.5767	19.2917	22.8869	21.0911	16.589	19.1523	21.5118	13.7285	17.8171	24.3618	16.2567	18.6736	13.0212	27.4348
HSPB6		56		ENSG00000004776	2.45704	1.25234	1.00048	1.59492	2.44908	1.21653	0.37145	3.77985	0.386498	2.02143	1.16464	3.44273	1.50297	1.59918	3.1155	1.3932	1.10819	0.597089	1.58284	1.09122	2.56233	1.12245	1.37923	1.01803	13.2639	38.9684	1.88335	16.5473	17.0372	130.216	0.546496	125.439	6.3789	15.1159	4.97627	39.943	1.3201	11.2171	437.831	0.275168	0.389239	40.3031	2.62772	134.184	0.511208
ARHGAP33		57		ENSG00000004777	5.32358	5.17858	6.83663	7.45379	4.30159	4.47158	3.81581	5.93977	3.58389	4.62598	6.7408	8.62917	4.57425	9.9149	6.08939	7.46758	5.08461	4.91888	7.06192	7.6009	3.76084	6.83675	6.93557	9.80519	4.85381	9.61762	3.07767	5.34086	5.36764	16.3609	11.2214	7.30409	11.1188	7.46422	4.30589	14.0883	8.41837	7.4535	6.95398	2.64849	5.60963	17.205	7.68747	7.0042	1.82574
NDUFAB1		58		ENSG00000004779	70.3532	67.2201	55.9079	65.5869	58.6523	63.8516	57.3047	58.9177	66.9344	77.4754	78.7721	66.0825	60.8701	38.3221	52.567	36.5577	58.5057	63.8886	52.5179	44.9657	76.4154	64.1158	61.9867	48.0883	56.5637	31.2516	81.4204	37.5547	48.3258	28.7995	25.2481	50.248	26.3794	30.6749	75.8558	28.0204	44.3425	125.529	44.8195	53.1074	58.0654	22.0369	54.8745	43.2709	106.088
PDK4		59		ENSG00000004799	78.6252	133.425	54.3833	144.812	41.7599	73.4195	145.068	171.593	61.8748	92.4029	75.5605	153.894	200.025	129.999	153.708	99.2798	129.169	115.068	69.8074	71.3055	162.956	93.4016	139.657	128.459	495.833	496.021	370.629	58.4496	91.165	78.6613	17.251	287.294	219.563	539.026	720.682	196.187	164.818	155.933	3474.75	2456.42	33.383	81.5545	132.113	82.7106	120.596
ZMYND10		60		ENSG00000004838	0.368556	0.33847	0.214389	0.195296	0.313985	0.0328793	0.438987	0.0899965	0.0351362	0.233242	0.599966	0.402397	0.261385	0.552443	0.226582	0.668738	0.195562	0.142164	0.527614	0.677308	0.0826559	0.204082	0.157627	0.321482	0.264316	0.565743	0.068903	0.412277	0.186848	0.268652	0.400764	0.284911	0.354383	0.579414	0.103135	0.245597	0.324616	0.405884	0.179458	0.137584	0.297654	0.790257	0.363408	0.493584	0.316462
ABCB5		61		ENSG00000004846	0	0	0.047642	0	0	0	0	0.0299988	0.0351362	0.0388737	0.0705843	0	0	0.029076	0	0.0278641	0	0	0.0811714	0.0376282	0	0	0	0	0.168201	0.203667	0.0229677	0	0.883283	3.65367	0.0728661	8.18473	0.0442979	0.0681664	0.0773513	9.37734	0.108205	0.774869	0.224322	0	0.0457929	0.903151	0.0279544	1.05768	0
ARX		62		ENSG00000004848	0.573309	0.575398	0.428778	0.683536	0.81636	1.1179	1.65464	1.31995	0.421634	0.544232	0.635258	0.849504	0.457425	0.523367	0.793037	0.417961	1.043	0.995149	0.771129	0.451539	1.28117	0.680274	0.82754	0.562593	0.792949	0.0452594	0.39045	0	0.849311	0.107461	0.036433	0.569823	0	0.0511248	0.644594	0.357232	0.62759	0.110696	0	0.584731	0.297654	0.0225788	0.698861	0	0.413835
SLC25A13		63		ENSG00000004864	24.6932	21.019	24.5118	28.676	32.9056	41.8882	29.5472	30.2988	30.8847	29.3886	35.1863	29.1961	27.3801	18.0271	29.4273	18.2788	35.0382	33.2095	29.1406	25.6248	39.4269	30.5103	36.53	31.3177	25.8309	9.39133	60.9103	14.1861	19.721	14.1311	9.90979	17.0429	9.03677	17.2291	48.1641	13.2622	20.2127	45.0531	11.4404	32.3666	34.7797	9.07667	24.9633	14.2904	68.8914
ST7		64		ENSG00000004866	20.2706	13.7419	16.0554	13.9637	15.4166	13.7435	17.5257	12.8995	19.5006	16.0549	16.6226	15.0675	15.095	10.8453	13.7649	10.449	16.3294	13.4203	11.9322	9.82097	15.9939	12.7891	13.4377	11.7609	16.9162	13.8268	13.5969	11.5438	17.0711	21.7877	6.48508	16.9652	8.39445	8.74234	18.487	19.4915	15.4301	13.3573	28.7132	12.5201	18.8438	7.87999	15.6824	12.9977	14.0461
CDC27		65		ENSG00000004897	39.2716	34.4562	48.7854	37.3992	40.7238	33.9643	40.7245	34.1387	46.5203	30.166	49.2678	34.1143	32.0851	38.0604	34.6954	39.1212	33.2781	35.6548	30.8046	34.7309	32.1118	25.4082	31.88	33.2198	33.7844	30.188	39.5044	53.7459	43.6036	48.0887	46.0332	32.3763	41.4407	53.0675	57.3947	35.6339	41.962	35.9761	41.2752	40.9312	47.4414	30.3684	32.539	33.8928	58.4968
HCCS		66		ENSG00000004961	28.1331	31.173	22.5108	26.5602	20.4404	24.5608	28.1289	27.9589	30.0063	30.6325	27.3161	27.2736	27.0534	17.9108	23.1114	17.2479	32.1048	32.5556	23.2962	22.878	32.9797	23.0273	25.4173	21.9679	19.4152	11.7222	39.4814	12.6681	19.4492	8.86552	12.2597	17.9494	10.2993	13.6162	26.2479	9.84621	19.7583	27.6001	18.5739	31.4379	26.1248	9.05409	23.1463	14.784	45.5706
DVL2		67		ENSG00000004975	17.445	20.4436	17.5323	20.9943	19.6554	19.7605	19.3154	24.659	14.0545	23.3242	20.0459	19.2703	20.4534	23.5224	22.6299	25.3842	21.3489	20.5001	23.0121	24.3455	17.6057	19.966	20.4127	22.343	17.541	20.0725	15.2505	20.5202	20.3325	25.9518	25.7217	27.2997	22.7248	15.7805	18.6674	20.5855	19.0225	14.907	23.7781	12.7609	16.3252	25.4463	18.6177	22.7284	18.6469
PRSS22		68		ENSG00000005001	5.28263	1.52311	3.7399	0.520789	3.51663	1.01926	3.81581	1.01996	13.3166	0.388737	2.11753	0.536529	0.555444	0.407063	0.594778	0.195049	1.5645	1.05201	0.487029	0.376282	0.991871	0.952383	0.35466	0.294691	1.34561	0.0678891	2.3427	0.0749595	1.78355	0.0268652	0	0.673427	0.110745	0.0170416	5.82713	0.200943	0.432821	0.73797	0	1.06627	17.905	0.158051	0.726815	0.023504	7.81418
UPF1		69		ENSG00000005007	97.5853	90.5068	87.8518	93.6118	102.579	105.904	102.419	98.3662	92.6892	91.9364	104.571	95.6363	84.6562	86.3265	86.8942	94.4593	113.002	101.932	98.1769	94.4845	99.4764	93.7758	79.7591	84.6836	75.4983	80.177	113.736	77.7517	71.9196	76.4852	88.678	78.273	75.2621	78.1528	77.145	64.0562	69.1648	70.0703	98.5222	86.3339	118.466	88.8926	80.5088	102.031	99.2718
SKAP2		70		ENSG00000005020	46.7656	50.1273	56.7416	67.4747	56.0776	65.1668	59.736	60.2677	63.1397	57.8441	42.4564	41.2233	67.1761	59.7511	65.5955	61.4403	65.0896	67.727	59.661	66.4515	83.3998	69.558	65.2969	59.3937	56.6838	39.8962	74.3693	46.3062	53.5745	45.4828	63.5575	41.9597	46.1584	63.8889	50.7167	47.7575	63.1918	56.3809	50.6519	61.4312	52.4099	41.7933	55.9648	43.9995	80.2353
SLC25A5		71		ENSG00000005022	640.058	901.48	378.897	767.48	530.948	704.11	690.222	638.525	477.008	1073.93	760.722	727.22	714.726	390.897	576.113	340.75	867.807	894.241	636.465	575.336	848.421	686.09	646.23	592.41	520.607	122.381	627.683	148.888	289.513	81.7508	121.103	430.268	115.285	124.318	395.807	119.583	377.377	468.869	111.039	1012.14	407.694	87.5605	529.96	122.08	554.296
MCUB		72		ENSG00000005059	11.7119	5.0432	18.2707	6.93301	12.057	6.27994	8.10437	6.32975	22.4871	6.41417	12.7758	8.67388	5.91385	14.916	5.353	22.9043	3.94384	10.1221	6.89957	10.0467	4.33943	11.1225	6.30507	8.84074	15.3063	36.2528	10.0828	37.9107	12.5868	19.3967	47.873	12.1994	43.6113	34.4411	9.82361	19.8934	17.7024	10.4423	8.38964	8.56459	10.7842	38.4065	10.0356	21.9998	14.9468
HOXA11		73		ENSG00000005073	0.122852	0	0.500241	0.48824	0.439578	0.0657586	1.72218	0.659974	2.84603	0.116621	1.05876	0	0.228712	0.232608	0.283227	0.362233	0.0651874	0.341194	0.5682	0.63968	0.537263	0.816329	0.315253	0.348272	0.57669	0	1.30916	0.0374797	0.0169862	0	0.0546496	0.207208	0.0664469	0.0170416	0.128919	0.111635	0.238051	6.67863	0	0	9.6394	0.0903151	0.419316	1.29272	2.19089
POLR2J		74		ENSG00000005075	18.6735	18.9881	16.508	18.13	17.0808	16.7027	19.518	19.5592	24.1385	23.1688	16.552	17.0348	17.7415	13.6657	16.9087	17.025	21.2511	20.2726	20.7393	17.309	21.2839	22.5171	18.6394	15.699	18.5742	15.2298	20.7628	15.8164	13.9627	15.9042	13.8628	18.9855	12.4034	12.3892	18.5901	12.8604	14.2182	25.5707	26.2905	17.7139	18.3858	14.9471	17.8629	21.9057	20.2779
DHX33		75		ENSG00000005100	19.2058	16.7542	18.2469	16.828	18.4937	21.6017	13.6761	14.4594	14.6869	14.4999	20.8929	17.616	15.6178	17.1548	16.144	16.8021	16.1339	16.4057	15.5037	14.675	15.2913	17.0409	16.9843	16.9582	13.2879	15.6824	18.1445	18.4775	15.5084	17.7579	17.9251	13.4426	17.8742	23.0232	18.8995	14.2223	15.3219	22.2129	16.1063	11.3507	17.3784	16.7534	14.089	22.0468	29.1145
MEOX1		76		ENSG00000005102	4.21791	0.710786	7.81329	0.553338	3.26544	1.08502	3.20798	2.06992	8.88945	1.51608	3.81155	2.14612	1.01287	2.96575	0.651423	3.6502	1.043	1.05201	1.46109	1.54276	0.702575	2.51701	1.33983	1.66099	4.46935	12.1069	1.37806	15.779	2.68382	44.7037	5.08241	13.883	14.5297	6.40764	2.26897	16.6336	1.92605	4.39092	45.0438	1.37584	3.73212	13.4569	1.78908	22.2113	0.730297
THSD7A		77		ENSG00000005108	1.80183	1.25234	3.09673	1.88786	2.16649	1.87412	0.776669	2.18991	1.72167	1.59382	2.29399	1.29661	2.38514	3.19835	2.46408	2.00621	1.10819	1.33634	2.31339	2.48346	2.19038	1.46259	1.7733	2.17	1.94633	4.02809	1.19432	10.0446	3.56711	35.8113	2.38636	10.1791	5.55939	9.15134	3.79021	10.7839	1.688	4.09574	15.0296	0.447147	1.62565	5.28343	2.01272	18.1686	0.146059
LIG3		78		ENSG00000005156	26.3722	21.3913	24.8453	23.403	23.9256	24.1334	23.5364	23.7891	21.679	18.5428	24.0339	24.7698	20.8455	18.4632	22.375	21.7061	24.4127	20.5001	20.7799	21.7115	18.7216	19.3878	20.1762	19.1549	19.223	20.412	25.0807	20.6888	20.7062	16.0385	20.4389	16.758	20.7536	19.1377	25.6291	20.5185	22.3119	21.5856	17.1382	18.9178	26.5828	22.3078	19.9036	18.7327	31.0863
RPAP3		79		ENSG00000005175	21.0486	20.0712	23.2255	19.8551	20.1892	18.7083	19.0115	19.3192	18.0951	16.8323	18.8107	20.9693	22.5118	24.6855	18.9762	26.9446	21.3815	21.6374	20.0088	22.5017	22.6064	19.0477	22.5406	19.9586	19.7516	21.2946	20.8317	29.8901	24.8508	13.5938	37.1253	19.2186	32.5147	28.1186	26.0932	16.2764	23.6753	22.8033	9.64584	16.682	21.0647	26.214	21.3851	18.2861	30.7455
ACSM3		80		ENSG00000005187	11.4662	9.64638	4.47835	6.67261	11.1778	14.993	8.20568	16.0794	8.78404	9.09646	12.3875	11.6248	18.1009	12.5027	13.6799	8.86078	12.0597	10.6623	8.8071	8.61687	15.8286	12.2449	16.0385	9.64445	9.6115	3.05501	45.3611	3.31696	14.4553	1.10147	6.55795	4.973	4.54054	3.61282	8.8954	7.68049	11.9891	51.8055	1.12161	5.05621	22.0951	5.66727	12.5236	2.96151	26.7045
REXO5		81		ENSG00000005189	3.317	2.57237	3.59697	2.79924	3.10845	3.05777	2.90407	3.05988	3.02171	2.87666	4.34093	4.11339	2.58118	2.35515	2.69066	2.50777	1.82525	2.01873	2.31339	2.33295	1.85976	1.39456	3.23135	2.4379	2.49899	1.9009	1.88335	2.15508	3.2104	2.06862	2.49566	3.05632	2.23704	2.38582	3.04248	3.0588	3.48421	3.24707	4.03779	2.27013	3.36578	1.60309	2.8234	1.33973	1.70403
CIAPIN1		82		ENSG00000005194	25.8808	20.8497	22.2488	16.828	24.7734	22.7525	19.9908	19.3192	26.4927	18.3484	26.7161	22.266	18.0683	14.1018	18.8063	18.7525	19.2303	19.704	19.6435	20.6203	18.5149	17.9252	21.319	21.3249	19.8237	28.785	28.0206	21.757	18.9057	16.5758	17.6882	18.053	18.9374	20.6715	22.1998	16.321	16.2957	35.1643	18.7084	27.7231	26.0561	18.4243	15.934	23.8331	35.6872
SPPL2B		83		ENSG00000005206	59.9108	87.9005	52.6921	84.3678	64.0214	72.7619	63.8557	84.4467	43.6391	74.0545	61.7612	67.5132	85.5057	81.4708	94.8812	72.6417	71.7061	64.6278	111.732	94.7855	71.0014	84.1499	74.9515	88.0056	47.3607	39.9867	32.5682	17.4656	37.1828	39.3844	56.453	51.8539	45.2282	27.2495	30.3475	50.459	46.0521	35.4595	24.0922	57.2693	68.1627	77.671	69.2431	39.9333	29.1389
FAM214B		84		ENSG00000005238	24.079	20.1051	24.8929	21.9708	20.3148	20.6482	27.4536	19.5892	52.0718	18.8926	25.5515	16.2747	18.5257	15.6719	16.2573	14.0435	21.3815	23.2296	18.4259	16.8575	23.309	25.4082	18.7182	20.2266	16.4116	10.206	43.8223	12.3308	15.6783	28.2353	9.74584	25.8233	9.14752	14.6728	18.6932	15.4726	18.0053	43.5034	17.2728	35.5654	58.9354	10.5669	26.1933	18.5917	64.0958
COPZ2		85		ENSG00000005243	1.39232	0.744633	2.47738	1.04158	2.35488	1.15078	1.72218	1.16995	2.77576	1.36058	1.12935	1.02835	0.849503	0.872279	1.38781	1.03097	1.0104	0.597089	1.46109	1.2041	1.11585	0.986397	1.69449	1.71457	3.43611	6.78891	1.40103	7.21485	3.56711	29.9816	1.09299	16.24	1.99341	7.58351	1.54703	8.17168	1.92605	3.57916	39.6152	0.894295	1.9233	5.50922	1.42568	25.7839	0.754641
PRKAR2B		86		ENSG00000005249	11.1795	9.61254	25.7981	12.6617	11.1151	6.41146	11.9202	11.7895	13.9139	10.1849	16.7991	12.2507	8.42968	13.782	12.4054	14.6287	8.18101	11.2878	9.45647	12.9065	5.3313	5.40818	8.94532	11.6805	15.7869	113.714	30.9834	15.7977	25.3265	77.4793	11.2032	14.5305	23.0349	61.6224	20.3434	37.3977	28.3931	30.4782	1238.17	13.6208	10.5324	68.8878	15.2352	196.799	19.1338
MSL3		87		ENSG00000005302	21.7448	21.1543	27.5133	17.0558	25.0246	18.248	22.0169	17.3093	32.9577	20.02	23.3281	17.1689	22.1524	45.3003	20.3074	46.8953	17.9591	21.2678	22.0786	31.7582	19.6721	26.9388	25.1809	31.3712	22.587	51.211	16.2611	42.3521	22.133	30.6532	69.7693	20.4618	64.7635	48.3129	18.719	29.4716	25.9909	16.5305	17.2279	17.0948	25.9646	86.6799	21.3013	55.305	16.456
CREBBP		88		ENSG00000005339	59.3374	76.3249	57.9089	75.7748	68.637	71.7097	70.8119	70.2573	55.8313	69.3896	61.8671	76.7683	77.4354	84.2912	73.979	89.6388	89.5674	79.6404	78.7363	91.3237	75.3822	75.4084	71.7201	71.1814	65.142	77.4615	63.253	71.0054	61.4901	110.604	118.826	90.6796	103.458	73.7901	55.7445	72.0046	74.1639	46.1969	105.521	83.8229	65.7357	103.32	72.4299	90.1849	37.8294
TSPOAP1		89		ENSG00000005379	9.66435	21.5267	12.9348	13.6707	9.23114	7.23344	16.0061	16.0494	5.51638	15.9771	9.84651	19.8069	13.9515	32.6523	10.6494	22.7371	14.602	15.9793	16.8431	20.1687	9.29879	15.6803	12.6101	16.9582	11.3416	28.2645	5.23663	16.8097	16.1539	18.2683	37.3985	18.6228	28.8601	12.5426	4.56373	40.0993	21.2731	8.15457	6.05669	15.719	4.39612	31.9941	17.9467	14.9721	2.16655
GCFC2		90		ENSG00000005436	7.49396	8.49559	9.57604	12.5966	8.94856	10.8502	7.93553	11.3996	7.34346	9.21308	9.10537	13.7709	9.57324	10.9907	9.51644	9.52952	7.92026	7.81903	10.9176	11.74	10.1253	7.31294	10.1669	10.2874	12.567	10.2739	12.9538	15.0481	12.7227	8.32821	13.8263	9.8942	16.7668	14.7239	12.7114	10.5607	11.0802	11.1065	15.0744	12.8297	8.01375	10.7927	9.67223	8.15589	11.7334
WDR54		91		ENSG00000005448	4.01316	1.6585	4.6451	2.63649	4.33299	2.13715	2.36377	1.64994	4.46229	3.1099	3.03512	3.26388	2.28712	3.80895	2.46408	5.76787	2.5749	2.61582	3.16569	3.7252	1.52913	3.50341	2.9555	3.93815	4.39726	8.28247	2.09006	9.14505	3.95779	7.52226	8.76215	3.26353	8.81528	6.44172	2.81043	6.51948	4.04688	2.4722	2.82646	1.78859	3.8695	8.33157	2.5159	5.00636	5.84238
CROT		92		ENSG00000005469	41.3192	66.6447	20.0573	46.5781	36.4222	52.837	40.7582	41.2184	34.7497	54.8897	25.128	29.1514	68.8751	47.5683	41.2096	25.2449	52.7366	47.8525	44.7255	46.7343	90.7562	63.5376	43.6626	41.2032	27.609	5.29535	35.3013	7.68335	22.0991	7.97897	6.12075	31.677	6.97692	8.69121	24.5977	11.8333	25.4715	19.261	4.44157	50.5277	23.6291	5.89306	32.6228	5.2649	25.7552
ABCB4		93		ENSG00000005471	1.67898	2.60622	3.52551	2.11571	4.33299	1.41381	2.43131	1.43994	2.28385	2.17693	1.37639	3.21917	1.56831	6.83285	2.40743	10.3654	2.086	3.15604	3.81506	8.35347	2.14905	3.91157	2.44321	3.99173	3.34	5.72532	0.941674	7.66461	2.3441	1.53132	17.7065	1.37276	14.5297	9.59442	1.18605	1.9871	4.34985	0.73797	0.807559	2.64849	1.05324	17.9501	4.27703	8.46145	0.316462
KMT2E		94		ENSG00000005483	78.8709	80.0819	68.4616	84.1725	76.3924	79.0747	73.7835	80.3969	64.7208	73.0826	69.949	74.4434	103.378	113.047	86.1011	107.026	95.7276	92.3783	82.2673	96.1778	86.4167	82.7893	87.7587	88.0592	62.3306	83.8204	132.271	85.004	83.0626	121.619	132.143	100.91	114.266	73.9946	70.3639	100.873	90.7193	86.1949	102.066	85.7491	81.6029	124.432	85.0094	88.0696	104.603
RHBDD2		95		ENSG00000005486	33.0881	32.0531	28.4423	29.392	36.5792	33.5369	40.6232	32.0088	40.9688	34.0145	35.0804	32.9071	26.4653	17.998	27.4447	24.2139	29.9536	32.9821	28.6129	27.2052	32.7317	30.9865	24.708	24.9416	38.3499	20.7062	30.8226	18.0465	23.2032	32.4263	15.9577	30.4855	17.8964	15.167	23.489	32.1732	29.843	21.2904	28.6235	46.0906	33.7494	20.0725	28.821	39.5808	23.9294
SOX8		96		ENSG00000005513	0.491407	0.304623	0.762272	0.195296	1.66412	0.558948	1.08058	0.899965	0.91354	0.505359	0.247045	0.447107	0.555444	5.37905	0.736391	10.7277	0.228156	3.58254	1.90753	4.32725	0.909215	7.00682	0.197033	2.14321	2.54705	3.39446	1.05651	4.64749	0.509587	1.42386	7.61451	1.45046	11.5175	6.3906	0.309405	2.2327	2.48872	0.848666	0.942152	0.34396	1.74013	8.35415	1.45363	3.24355	0.9007
IBTK		97		ENSG00000005700	85.1773	68.8447	80.6103	65.0661	82.0128	95.4157	86.7168	71.7272	110.398	55.2785	102.382	81.5077	67.8622	61.3793	61.2621	56.592	76.7255	73.5557	58.6464	54.9749	75.0102	56.1906	63.2871	60.4118	60.5765	40.9824	110.199	62.1227	68.0468	41.265	49.5489	50.507	48.2183	56.2032	98.0299	39.2285	69.1864	98.7773	36.3401	97.6845	139.187	36.3067	64.6306	33.1877	186.494
ZNF195		98		ENSG00000005801	14.9879	18.3451	16.9367	20.9943	15.8248	20.6153	16.2425	19.1993	16.6897	18.2707	17.999	16.3194	18.8524	20.5858	20.7889	17.1643	16.362	15.4675	21.2669	19.4162	17.3991	19.762	20.5703	24.7005	19.2951	17.3117	19.5225	12.1997	14.9309	8.46254	14.9193	14.4269	17.1211	16.1725	18.8479	15.9861	17.9404	22.914	9.28693	19.3993	20.0573	18.334	19.009	11.94	27.094
MYCBP2		99		ENSG00000005810	54.71	46.9457	82.8494	46.2526	78.7159	51.0944	55.5825	44.0383	54.9881	41.4005	56.8556	57.4086	55.4464	139.274	53.6999	144.67	47.326	57.0647	55.2778	100.43	48.395	77.2451	54.9723	71.9583	65.4303	180.924	50.7126	183.163	75.8435	137.98	281.864	92.6998	217.503	220.723	50.1494	121.771	102.059	44.9424	216.56	59.333	74.9629	243.828	69.0754	267.335	43.3553
FBXL3		100		ENSG00000005812	38.4117	59.9768	40.3766	74.3752	44.0206	43.6308	45.452	57.2078	42.6904	60.8763	44.8563	51.015	69.6266	66.235	59.5911	56.2297	69.1964	63.4336	53.2079	59.2645	72.4066	51.1226	62.1837	65.2876	53.3679	36.6149	89.3213	41.2277	38.5247	33.9845	54.1759	38.8516	45.206	46.6429	46.0498	35.098	46.2469	31.3268	56.0805	75.8431	43.2285	37.3679	57.4743	25.0553	33.8128
ITGAL		101		ENSG00000005844	25.5941	24.1329	50.1432	23.2728	39.2795	11.5735	34.5111	20.5192	25.8953	27.9891	32.4335	48.2429	21.9237	92.1417	16.4838	102.819	17.9265	36.6784	37.9071	62.5005	14.0928	46.6328	21.6343	44.1234	45.4864	153.633	18.2363	107.286	34.0744	35.9725	183.969	25.9269	165.741	79.2605	10.4682	53.0936	66.2	7.78559	10.6329	33.0545	15.8214	165.683	34.6355	92.3473	7.376
PDK2		102		ENSG00000005882	44.5133	66.7462	23.821	90.5197	36.799	50.6999	47.208	78.5969	18.9033	82.9177	29.3631	58.8393	78.383	44.8933	77.3211	46.3937	84.6458	81.5738	71.5526	66.9406	97.038	68.1975	69.2375	56.554	45.3182	25.911	37.2765	14.9169	31.5094	34.2263	12.6423	52.346	13.8431	9.59442	22.2772	21.3	33.8899	30.2937	112.565	67.7944	22.3698	14.7891	52.6102	16.5703	29.5284
ITGA3		103		ENSG00000005884	111.509	155.696	81.8728	136.772	98.5911	122.64	153.375	124.495	168.126	144.649	115.829	110.838	137.979	85.3088	127.906	85.4035	159.057	142.761	144.891	124.474	148.615	159.83	113.018	108.768	84.9176	17.968	112.886	16.7534	55.8337	35.9725	6.6126	119.741	12.4699	8.74234	92.6153	33.8477	70.961	75.8265	21.7592	204.071	145.873	12.599	117.8	16.8524	191.922
ZFX		104		ENSG00000005889	25.1846	31.5454	16.9844	23.7285	19.8752	20.155	20.7675	22.4691	18.8681	18.2707	27.9161	29.1961	23.6554	29.1923	38.5473	43.4959	38.5583	32.9821	32.915	40.7514	35.8727	32.347	35.9783	38.1224	18.1417	21.0909	18.3052	29.965	29.1314	23.9638	25.9039	28.7502	28.0627	40.4908	31.482	22.8182	20.5374	15.3498	29.431	24.8339	28.8037	41.6127	29.8833	31.3074	21.4221
LAMP2		105		ENSG00000005893	79.8537	105.366	82.5159	112.49	72.8758	85.4204	104.276	94.8263	105.619	117.438	71.8548	85.4422	109.063	86.0648	99.5544	81.2796	122.813	119.873	87.8681	93.3557	136.837	101.633	95.0883	91.1936	92.4626	47.5676	106.386	100.09	109.035	69.2048	56.7627	84.9554	57.7202	93.6777	81.2188	66.4005	104.202	70.0703	61.8231	141.436	88.6779	37.8872	94.6817	52.8605	93.7215
ITGA2B		106		ENSG00000005961	0.368556	0.304623	0.262031	0.130197	0.40818	0.230155	0.57406	0.149994	0.281089	0.116621	0.599966	0.268264	0.196039	0.319835	0.169936	0.111456	0.130375	0.0568657	0.243514	0.376282	0.165312	0.306123	0.275847	0.241111	0.216259	0.384705	0.068903	0.262358	0.373697	1.98803	0.163949	0.647526	0.310085	0.766872	0.0515675	0.982388	0.151487	0.442782	1.43566	0.17198	0.0915858	0.790257	0.25159	0.399568	0.267776
GDE1		107		ENSG00000006007	88.9857	98.3593	61.0294	91.1381	77.8368	76.7074	124.841	99.8361	105.163	115.066	76.5134	57.7663	90.8641	61.2049	71.6565	52.078	76.9863	81.2326	73.5007	68.5963	115.181	122.551	80.3896	75.1731	82.4907	33.1073	162.818	36.9175	75.9794	36.9397	27.9806	120.44	23.8766	34.5092	87.1491	40.4119	74.2937	155.158	85.2872	150.207	88.3345	22.5562	79.9497	42.7303	168.577
REX1BD		108		ENSG00000006015	19.9839	18.7512	18.2707	20.2457	23.957	19.1686	18.9102	22.1091	16.9708	22.469	22.3399	24.6356	20.2247	20.3241	18.7213	22.8764	19.5888	22.5472	22.5657	20.0559	15.9939	24.5919	17.1813	17.869	20.929	30.9348	14.1021	24.6804	18.1753	29.8472	34.6843	25.4607	30.2112	23.8923	18.1518	26.5468	21.1433	21.5487	26.6943	15.0998	22.3927	37.0518	23.9849	36.2197	18.7686
CRLF1		109		ENSG00000006016	0.0409506	0	0.142926	0	0.0313985	0	0.101305	0.0299988	0.0702723	0	0	0	0	0.0581519	0.0283227	0	0	0	0	0.0376282	0.0826559	0	0.0788133	0.0535803	0.38446	0.429964	0.252644	0.318578	0.271779	3.49248	0.036433	0.518021	0.155043	4.36265	4.30589	1.78616	0.129846	1.18075	3.14051	0.0687919	0	0.0903151	0.0559089	13.0917	0.730297
OSBPL7		110		ENSG00000006025	41.7287	77.3064	25.4885	54.8131	36.8304	45.5049	52.3407	51.958	41.812	51.741	38.9978	47.4381	57.3414	50.9701	66.87	47.369	46.8697	35.996	71.1874	54.3352	44.6342	59.9321	52.0956	59.3937	23.1637	17.4249	28.8474	12.0872	29.556	14.5072	21.1858	40.0948	20.222	12.0655	16.8626	23.488	34.4093	34.4632	5.56318	84.958	75.2377	29.2847	60.717	16.4058	38.8275
TMEM98		111		ENSG00000006042	90.9923	130.548	42.5681	108.877	80.5684	112.48	108.193	117.055	64.4748	147.604	70.1961	110.525	130.693	72.8934	105.899	57.5394	144.553	126.327	109.744	92.7912	158.41	127.075	106.95	89.613	80.7606	5.86109	81.1448	17.578	63.0359	34.2531	1.36624	88.6334	2.1706	6.73143	67.8629	46.3732	63.6247	73.2805	6.77452	125.201	63.1026	3.77065	108.268	8.1794	58.4968
YBX2		112		ENSG00000006047	20.1477	25.0467	14.8167	29.2293	17.4261	27.3884	30.9317	44.7883	15.8464	34.2089	20.6106	18.9126	19.6039	17.8817	30.9284	11.3128	23.3697	19.05	40.0175	28.9361	21.3252	21.4626	24.6292	29.1209	19.3672	1.15411	26.0453	0.0562196	11.1769	2.65966	0.0910826	8.05522	0.310085	0.187458	7.65778	7.61351	13.2443	17.9327	11.7096	12.4169	16.6915	1.1741	21.1615	1.38674	19.4503
MAP3K14		113		ENSG00000006062	30.6311	37.1301	29.5619	29.4246	32.8742	31.6956	31.7421	31.1688	25.298	31.0601	25.4103	22.5342	33.196	40.4737	25.1789	51.4093	38.6887	37.3323	34.5385	39.5097	33.8889	36.9729	27.427	29.4959	31.9823	33.6277	24.8051	31.9327	22.5237	43.2798	66.8546	36.5723	62.1278	36.3838	17.4556	39.6304	28.1334	18.9658	16.4652	44.646	22.4385	58.2984	27.7308	33.2112	17.4298
ABCC8		114		ENSG00000006071	1.55612	2.26775	0.690809	2.47375	1.22454	1.77548	1.89102	1.97992	1.12436	2.33242	1.02347	1.78843	1.99306	1.04673	1.30285	0.863787	1.49931	1.62067	1.58284	1.31699	2.39702	1.29252	2.9555	1.87531	3.09971	0.76941	1.28619	0.0936993	1.13808	1.61191	0.0182165	1.91668	0.199341	0.221541	1.1087	2.16572	0.973847	0.701072	1.03188	2.20134	0.801375	1.42246	2.26431	0.47008	0.292119
TMEM132A		115		ENSG00000006118	12.1214	2.53852	19.4856	2.66904	11.2092	2.92626	4.05219	3.02988	15.9167	2.3713	10.7994	3.66628	1.37227	4.12879	1.92595	4.90408	2.11859	2.98545	2.67866	3.87571	1.85976	4.18368	1.65508	2.9737	5.45453	2.17245	3.00876	14.6171	5.36764	13.943	3.46114	6.13855	4.82847	9.06613	4.53794	7.5242	5.97293	3.68985	8.38964	2.68288	5.19749	4.13192	2.99112	3.87816	7.13257
AP2B1		116		ENSG00000006125	136.57	103.809	128.848	98.364	127.697	117.543	131.156	107.486	179.651	100.528	129.699	114.012	95.5364	97.5207	101.849	110.537	121.672	116.376	92.2514	97.3819	108.692	106.191	106.122	101.588	118.342	111.293	190.609	122.802	122.522	142.52	112.432	136.239	108.53	100.426	123.814	127.911	119.285	205.82	139.214	119.354	251.517	109.643	109.525	124.806	341.925
TAC1		117		ENSG00000006128	6.42925	5.17858	7.40833	2.21335	1.22454	2.53171	0.844205	4.91981	0.175681	1.04959	6.81138	5.63355	0.81683	0.232608	3.51202	1.19816	2.73787	1.05201	0.933472	0.790193	3.76084	0.986397	3.15253	2.59864	4.10892	0	0.0229677	0	20.944	0.349248	0	8.36604	0	0.0170416	25.7838	6.96602	2.64021	0.295188	1.92917	0.034396	0.0457929	0.0225788	1.73317	0.141024	0.0486865
ZNF263		118		ENSG00000006194	20.8029	21.7297	19.7714	19.3994	24.114	24.4622	20.0583	22.1691	20.6952	22.4302	20.7165	22.5342	24.8316	26.3137	21.1571	27.7526	21.5118	20.6991	24.3108	22.3135	23.7636	23.3674	21.0432	21.2446	23.5242	27.7893	25.1955	21.6258	20.944	29.7935	31.7514	27.4551	29.6131	24.8637	18.4612	30.722	18.9143	34.3894	26.9635	14.2399	24.6366	31.9264	24.3204	30.4377	27.6539
CX3CL1		119		ENSG00000006210	6.26544	4.4678	15.3407	5.37064	7.28444	3.51808	9.25249	5.33979	19.8519	4.85922	15.8462	10.1493	4.0188	8.11219	5.57958	9.55738	3.81346	6.71015	6.00669	6.43443	2.56233	6.73471	5.83219	5.81346	12.9755	17.968	7.18888	13.7363	9.85201	85.2164	11.0028	33.9304	33.4892	6.08385	3.19719	33.7584	9.1758	23.0985	230.693	5.9161	9.68519	28.0654	7.96701	33.3757	1.89877
SPATA20		120		ENSG00000006282	34.808	25.656	32.1107	26.8857	25.8095	22.5223	41.1972	41.0984	31.6577	17.6487	35.5392	26.6029	30.2227	29.6865	34.5821	29.7031	40.5139	34.5743	39.774	37.0262	32.7317	34.83	29.0821	32.3625	39.263	37.9726	68.926	19.5832	26.1927	40.9157	22.6067	45.1455	23.0792	20.9612	27.7691	38.6704	26.0125	54.8312	60.2529	27.6543	72.3985	39.3548	35.8096	39.2047	61.5641
CACNA1G		121		ENSG00000006283	0	0.0676939	0.119105	0.0650986	0.188391	0.0986379	0.0337682	0.26999	0.140545	0.0388737	0.0705843	0.223554	0.163366	0.319835	0.254905	0.445826	0.0651874	0.170597	0.324686	0.263398	0.0413279	0.170068	0.157627	0.107161	0.216259	0.429964	0.0918707	0.431017	0.730407	5.85661	0.746877	4.50678	1.10745	0.511248	0.180486	1.161	0.281334	0.479681	0.269186	0.103188	0.251861	0.338682	0.335453	0.329056	0.730297
TNFRSF12A		122		ENSG00000006327	19.4106	17.8373	23.6066	17.6417	16.9238	18.3138	16.0399	12.8395	39.0363	15.0441	17.4696	15.604	14.6049	6.54209	10.9043	7.16107	23.7608	26.3857	17.2083	14.9384	17.6057	16.5987	13.5559	12.7253	12.9755	1.78775	16.1922	7.34603	8.64598	76.0554	2.24063	23.6995	1.35109	7.75393	30.167	25.743	7.9639	54.1301	4.84535	35.1183	44.7854	5.57696	17.3317	32.4355	52.5327
MAP3K9		123		ENSG00000006432	13.0632	10.4587	9.21873	12.4013	14.1293	14.7299	10.9409	11.6995	10.1192	9.91281	15.0697	11.3118	12.0237	11.9211	17.2202	13.8206	13.2004	12.2545	16.8837	15.7662	12.8943	13.6735	11.1915	10.9304	7.20863	6.8568	10.4503	4.01033	8.10243	3.41188	12.4783	5.12841	7.26486	4.61827	13.1497	4.97892	7.83406	13.1359	0.448644	10.7315	11.1277	8.87346	10.5388	4.58328	9.71296
RALA		124		ENSG00000006451	61.0983	59.7399	60.9818	70.0787	57.8359	64.5749	73.1757	58.8577	87.2079	55.0841	69.8078	48.2429	53.2573	40.1248	52.3121	41.6011	76.0411	73.6695	52.9644	49.1801	63.4797	50.7484	54.1842	52.8034	51.2053	19.9368	85.0952	40.8529	46.797	30.8413	29.2193	43.7728	28.395	27.8971	79.2335	22.3717	51.4624	74.1291	34.3212	95.9303	81.4655	22.8723	54.1198	26.0895	140.168
BAIAP2L1		125		ENSG00000006453	80.9594	68.6078	63.5544	53.9993	63.2993	54.6125	93.8756	62.6076	155.759	56.7168	74.8193	45.7391	54.2375	34.0479	51.7457	26.5545	60.8524	52.487	50.8945	38.155	57.5285	51.5648	47.6033	48.2222	54.2329	2.80608	131.995	2.56736	43.2469	12.4923	2.58675	45.4304	3.18945	2.30062	91.9707	22.9968	47.3722	80.7709	13.908	64.3548	162.817	4.26739	51.548	5.14738	213.953
KDM7A		126		ENSG00000006459	48.8131	70.1309	62.7207	73.7242	51.2423	67.1066	65.4428	58.9477	57.3071	55.5506	58.232	56.6485	81.1929	78.3015	71.9681	67.2918	73.9225	63.7464	68.9146	67.3546	77.1593	70.2383	73.8087	72.7888	41.6178	33.3788	100.116	35.1747	53.2008	49.8081	66.9822	53.9519	67.5322	33.7764	57.6783	51.0395	70.0088	69.443	58.9967	96.0335	72.6046	64.8462	74.3308	34.974	129.871
ETV1		127		ENSG00000006468	2.74369	3.3847	2.81088	4.26396	2.82586	4.14279	2.43131	4.13984	3.16225	2.48792	2.6822	3.04033	4.96632	4.01248	4.47499	2.28486	3.97643	3.7247	3.53096	3.1984	4.75271	2.00681	4.53177	3.88457	4.30115	1.15411	2.2049	2.71728	8.40818	2.20295	1.16586	3.03042	1.19604	2.16428	3.60973	4.15282	3.61405	1.54974	4.35184	3.4396	5.01432	1.4902	4.69634	2.13887	2.38564
AGK		128		ENSG00000006530	11.5481	9.27407	13.84	9.96009	13.7211	10.62	9.99539	11.5496	12.7896	9.1742	13.1993	11.0883	10.4554	13.3168	10.1962	12.6503	9.09364	9.78089	9.57823	9.29418	8.59621	10.2721	11.0339	10.9304	13.5282	25.8205	18.2823	21.8882	14.761	16.2803	18.2894	10.982	21.9718	17.3824	15.2898	16.3657	15.2786	15.7557	25.8419	7.6703	13.6234	17.8147	11.3215	14.0084	17.6732
ALDH3B1		129		ENSG00000006534	21.1305	28.1945	17.9849	44.1694	34.3813	34.2931	38.4282	38.8185	48.1014	39.0292	19.3401	32.9518	45.6444	25.7904	37.6976	22.3191	43.7081	38.6971	40.7887	36.838	43.601	36.4287	40.1554	33.568	26.0712	8.16932	11.0934	7.28981	17.8695	11.2565	3.16968	30.3819	5.04996	14.0423	15.7797	9.15407	23.7619	9.9626	3.99293	40.484	74.2989	3.81581	34.2442	8.32042	18.0383
TTC22		130		ENSG00000006555	74.1206	103.504	35.4218	74.0823	49.8921	59.8403	107.113	67.8274	61.172	80.4687	73.0547	54.1447	72.5345	40.561	68.2012	42.7157	97.4551	86.5211	64.3284	58.098	88.7311	81.2587	64.4693	64.0552	45.3663	3.91494	49.2197	2.36122	23.373	0.832821	4.37197	49.8854	4.96137	2.26653	58.8128	7.03301	27.7222	21.7701	0.0897288	83.7886	48.5862	6.09627	43.3014	2.65595	48.3944
PHTF2		131		ENSG00000006576	9.58244	9.13868	20.9863	12.9546	14.6631	9.53499	10.6708	10.9496	11.2084	9.25195	13.7639	10.1493	12.1218	30.0355	14.2747	34.1614	10.9515	13.3066	12.5004	19.6043	8.88551	11.5306	12.0978	18.6191	14.0568	19.5973	18.9483	35.2309	20.1966	19.2624	46.9258	13.6498	36.7894	40.2182	15.2124	17.0132	25.8394	11.7706	9.46638	15.203	12.822	30.3233	16.577	12.6217	17.3811
FARP2		132		ENSG00000006607	71.7455	84.482	59.0523	66.0751	69.736	79.3377	89.1819	75.2371	60.6801	65.58	79.7249	60.0912	76.4553	58.2101	83.5804	53.5827	86.7318	65.5661	64.4095	58.8882	74.7209	61.0206	70.2621	64.9929	45.7507	22.3129	86.3584	21.7945	56.717	26.4354	29.7476	52.9158	23.2121	24.7444	56.157	33.9147	59.4696	59.9601	24.4511	60.2961	77.4129	24.6334	64.1834	23.9036	102.607
USH1C		133		ENSG00000006611	202.542	275.548	98.4284	248.156	156.113	227.656	213.955	198.052	145.991	290.037	144.662	168.336	250.636	136.134	214.177	115.664	269.224	244.92	229.147	186.862	279.46	226.905	215.712	183.834	148.354	0.0905188	114.218	0.0562196	95.3946	0.644765	0.036433	113.447	0.022149	0.289707	108.343	34.9641	119.87	87.9661	0.0448644	259.311	137.722	0.158051	170.103	0.047008	100.245
GGCT		134		ENSG00000006625	20.3934	12.388	19.8667	12.6617	18.1797	17.985	12.6631	14.5494	16.4086	12.7895	23.0458	16.4536	9.89998	7.87958	11.584	9.91962	13.1678	14.9841	11.3234	8.80501	13.9688	10.6803	14.1076	12.0556	14.225	10.2513	20.1426	10.9816	14.6081	8.83865	7.26839	8.67685	8.21726	14.2468	22.174	8.21634	9.95488	37.1199	40.1536	6.43204	15.913	6.05111	10.455	24.0211	33.8858
DBF4		135		ENSG00000006634	7.28921	4.90781	10.2907	5.72868	9.10555	7.628	5.87567	5.0998	6.50019	5.36458	8.82303	6.2595	4.80296	6.39671	5.69287	8.61001	5.08461	5.77186	5.47907	5.41847	4.95935	4.62586	5.79278	5.94741	6.92028	8.19195	10.0598	11.6749	8.78187	2.71339	12.4783	2.90092	9.67909	9.03205	12.0926	3.23742	8.37508	10.4792	0.942152	3.68037	6.84604	5.68985	7.85519	3.14954	10.3946
TBXA2R		136		ENSG00000006638	0.573309	0.507704	1.57219	0.650986	1.28734	0.756224	1.14812	1.13996	1.54599	0.93297	0.776427	1.60959	0.686137	0.814127	1.21788	0.919515	0.61928	0.568657	1.25816	0.790193	0.454607	0.748301	0.433473	0.723334	1.32158	1.24463	0.344515	2.4924	1.83451	5.18498	1.767	2.30519	1.48398	0.835038	0.928215	2.43364	0.779078	0.590376	1.97403	1.23825	0.343447	2.00951	1.2859	1.90383	0.219089
IFRD1		137		ENSG00000006652	29.1568	52.0228	28.8711	49.5726	23.5174	33.5698	36.5372	44.3683	30.5685	37.0856	29.6101	31.9235	52.1791	43.3232	53.2468	32.3224	46.283	44.2699	41.5598	37.1014	43.9729	31.6327	38.0668	41.6854	33.0876	16.927	46.8081	13.5114	27.2629	45.3216	14.8465	48.9789	15.2606	16.1554	48.4993	42.2204	29.4751	44.1306	59.7145	76.359	25.873	20.1628	32.3992	31.4719	85.3718
COX10		138		ENSG00000006695	18.4687	17.8712	17.4846	28.4807	18.1483	21.6346	16.1074	22.3791	16.9708	24.1406	20.0812	17.8396	21.0089	15.0613	22.0917	16.7185	25.4883	24.5944	18.0606	18.2873	21.7798	18.2994	23.1317	18.1369	16.8442	9.50448	26.8033	10.3257	17.6996	7.76404	8.34317	15.3334	9.72339	9.424	20.7301	8.84149	15.5816	28.4119	12.3377	12.4169	14.6308	8.37672	17.164	11.7755	27.5566
GTF2IRD1		139		ENSG00000006704	7.41206	5.61859	8.86141	8.23498	9.89051	11.2447	7.73292	9.59963	12.3328	6.91953	7.97602	6.03595	5.81583	4.76846	8.1003	3.98457	3.94384	4.80515	7.75187	5.56898	12.1091	9.31975	7.48727	6.75111	9.2751	2.24034	12.0351	3.07334	11.2279	9.13417	0.929043	16.3177	2.59143	2.98228	10.5713	9.33269	6.90349	15.8295	8.74855	9.87164	20.1489	2.59656	8.24656	4.20722	29.7961
PAF1		140		ENSG00000006712	30.8358	29.5822	28.7758	26.8857	30.9589	27.7172	28.5004	25.259	35.347	30.0494	32.3982	27.8101	24.4722	24.1912	25.887	27.2232	33.3759	29.4564	32.1439	29.5758	25.9539	29.3878	22.0283	22.8788	32.583	32.5189	31.7873	30.0025	26.9062	52.2797	32.2615	36.0024	29.9897	24.7955	27.7175	35.3883	24.9738	27.1204	48.7227	31.3003	29.3074	32.2651	25.0472	39.6278	26.7045
VPS41		141		ENSG00000006715	40.1316	44.2041	38.3042	43.8439	39.2795	41.2964	42.9532	38.3085	48.4176	44.3938	37.3391	39.6584	50.6108	55.7386	46.421	47.564	45.3052	45.4072	37.2171	41.6921	47.8991	39.4219	48.155	48.7313	31.0452	29.4639	41.4796	44.7695	42.4316	36.1068	43.8472	42.1669	41.4185	43.4049	37.9795	45.949	47.5454	36.8985	43.4287	42.8918	42.5645	41.4998	42.0155	30.4612	40.7263
ARHGAP44		142		ENSG00000006740	22.4819	25.656	12.1964	15.2982	18.9019	30.2161	22.8611	22.4691	20.6601	23.7519	22.4811	16.23	4.37821	6.39671	13.8215	10.6998	7.07283	7.10821	9.90292	10.3854	17.7297	12.6531	15.0928	15.1632	19.7997	3.91494	71.8888	4.74119	19.9248	9.67147	3.02394	20.3323	3.49953	4.10702	15.4187	14.4009	19.5202	62.7275	5.65291	54.3112	32.8106	2.64172	32.7067	3.29056	42.9658
ELAC2		143		ENSG00000006744	43.6534	32.3577	36.3747	29.8803	40.0644	41.5923	32.4175	32.9087	38.5092	31.1379	45.0328	40.9998	26.9554	27.7675	32.4295	34.9973	31.8114	32.0438	31.8192	30.5165	31.1199	33.7756	30.5402	29.8442	38.3018	44.6258	40.0326	38.6603	36.3335	29.1487	37.4714	39.3955	37.8747	39.9455	35.3238	26.4352	27.7438	37.1568	62.0923	30.3716	42.7248	40.1451	32.1476	54.1298	53.117
SCIN		144		ENSG00000006747	145.416	279.034	64.1023	304.271	81.793	156.407	243.266	306.738	69.6399	271.961	82.9012	135.652	339.442	211.644	306.565	150.689	299.014	247.877	276.389	262.005	366.042	262.11	293.107	300.505	121.946	2.46664	78.5494	0.337318	58.5515	2.12235	0.309681	116.296	0.442979	0.42604	93.5435	10.3151	112.382	31.0317	7.85127	312.315	44.0299	1.30957	138.738	1.03418	31.0376
ARSD		145		ENSG00000006756	86.8563	106.923	28.2755	50.7118	45.8417	64.9366	56.8994	61.6776	45.9581	62.8977	73.5841	103.461	70.8355	44.0791	92.4454	49.7374	118.152	91.3831	90.8714	69.9509	115.966	85.2723	102.024	79.6203	46.8801	15.7729	58.4757	10.2882	78.4933	20.2295	8.23387	44.7052	8.74884	14.3661	47.4679	26.6808	38.9106	49.9975	22.3425	56.6501	121.946	9.52824	89.0069	19.9549	49.4898
PNPLA4		146		ENSG00000006757	14.5784	16.4158	6.31257	9.14636	7.56703	9.83091	8.20568	9.35964	8.29213	9.44632	14.4698	15.4252	12.0237	6.86192	14.9261	10.0589	18.0569	16.6616	13.9209	13.4709	19.7961	14.0136	17.9694	12.4842	8.48215	4.41279	9.66939	8.65782	14.9479	6.31332	3.78904	8.57325	4.11971	6.40764	13.2013	5.49244	7.05498	9.9257	12.3377	8.80537	17.4471	5.62211	12.5236	9.75417	14.8494
ADIPOR2		147		ENSG00000006831	116.791	134.102	88.4474	148.783	115.797	133.621	129.028	112.586	106.673	119.537	129.84	108.379	121.708	80.395	106.012	79.1619	149.181	140.487	111.205	112.96	159.856	121.123	109.748	98.8556	92.0061	68.7038	156.548	39.0914	68.8282	90.8044	36.7974	91.5602	38.1626	55.0955	137.66	55.17	77.1936	105.53	395.031	173.631	124.511	54.46	101.978	110.939	177.925
CDKL3		148		ENSG00000006837	0.204753	0.304623	0.333494	0.292944	0.251188	0.328793	0.270146	0.299988	0.281089	0.155495	0.352921	0.357686	0.392078	0.29076	0.453164	0.417961	0.0325937	0.312761	0.243514	0.376282	0.20664	0.27211	0.11822	0.535803	0.288345	0.429964	0.114838	0.524716	0.220821	0.322382	0.455413	0.440318	0.487277	0.408998	0.283621	0.513521	0.194769	0.110696	0.448644	0.275168	0.297654	0.338682	0.391362	0.35256	0.194746
PRSS21		149		ENSG00000007038	0.163802	0.270776	1.3578	0.45569	1.28734	0.493189	0.641596	0.0899965	0.105408	0.116621	1.23522	0.223554	0.228712	1.01766	0.368196	2.00621	0.35853	1.10888	0.8523	0.752565	0.495935	1.29252	0.394067	0.669753	0.096115	0.271556	0.0918707	1.08691	0.798352	0.161191	0.36433	0.440318	1.21819	2.76074	1.59859	0.44654	0.649231	0.221391	0.0897288	0.309564	2.65599	3.45455	1.64931	1.48075	0.219089
MARK4		150		ENSG00000007047	8.68153	9.17253	9.24255	9.04871	10.2045	9.73227	11.2786	8.81966	11.9112	10.3404	10.023	11.3118	9.11582	9.50784	8.75173	11.5915	12.7767	12.7379	9.74057	10.3854	9.91871	8.9456	7.25083	9.21581	12.0865	12.1295	10.3354	18.871	11.6186	24.0175	13.6624	20.3064	12.3148	12.4915	8.63756	13.4855	12.0757	10.1102	28.444	12.7609	12.4099	14.4504	11.1259	20.1194	10.8571
PROM1		151		ENSG00000007062	97.7491	124.523	59.5763	89.9663	86.6283	138.685	35.1527	50.758	88.5431	97.4954	58.5144	37.87	122.524	84.3784	112.045	62.2205	76.3996	70.8262	56.7794	42.9338	94.9716	83.2315	108.29	99.2574	85.206	0.158408	256.181	0.206139	77.8478	0.429843	0.41898	27.0925	0.0885958	0.10225	42.3627	22.0144	36.8114	109.109	0	38.4891	149.972	0.135473	81.2076	0.047008	170.622
CCDC124		152		ENSG00000007080	25.0208	16.5173	20.1526	15.4609	22.1045	17.3274	19.079	17.8193	26.317	16.4047	24.1045	19.0915	12.9059	11.6595	13.8781	14.9352	17.4702	19.2775	15.2196	15.0137	15.4153	14.83	13.1224	11.9752	18.3099	16.9496	21.5207	17.2219	15.6103	23.5071	15.5205	21.0575	15.5264	19.5638	24.1336	15.428	14.9323	22.0284	36.5645	11.0755	22.553	15.1955	14.3127	37.0893	38.4867
CEACAM21		153		ENSG00000007129	3.03035	2.03082	3.7399	1.26942	2.66887	1.05214	3.51189	1.70993	2.98657	1.90481	1.65873	1.6543	2.05841	6.57116	2.06756	8.61001	1.49931	2.95701	2.39456	5.15507	0.702575	2.78912	2.00974	3.34877	3.48417	8.23721	1.81445	10.0258	4.60327	2.55219	12.6605	1.78717	12.337	10.0034	2.60416	3.66163	5.71324	0.959361	2.19835	3.09564	1.51116	10.612	2.45999	7.30975	1.55797
PAFAH1B1		154		ENSG00000007168	123.016	162.33	110.672	156.855	120.915	139.836	137.031	124.435	120.166	139.129	133.263	142.717	130.693	128.138	141.557	133.971	171.215	161.413	142.618	146.825	153.451	120.34	137.372	141.907	122.499	86.6265	146.373	90.8321	101.527	112.78	106.84	136.162	99.9361	103.698	138.278	99.1542	115.628	111.028	113.283	232.792	115.627	96.321	122.105	87.623	115.533
NOS2		155		ENSG00000007171	298.817	114.403	318.677	11.7178	121.261	59.2814	428.856	29.6988	529.783	17.1822	429.929	81.3288	5.06434	8.05404	16.0024	13.9042	27.998	37.8725	11.5669	9.29418	6.32318	15.6803	11.8614	16.7706	76.916	1.28989	56.799	1.53667	56.1395	2.90144	3.44292	53.7965	3.0787	2.5392	149.649	11.5207	88.3171	2.10322	1.21134	84.786	131.036	1.60309	106.898	0.634609	8.32539
DNAH9		156		ENSG00000007174	0.163802	0.203082	0.452599	0.0650986	0.188391	0.0328793	0.405219	0.0299988	0.245953	0.155495	0.599966	0.0447107	0.196039	0.0872279	0.0849682	0.13932	0.195562	0.0568657	0.0811714	0.0752565	0.0413279	0.102041	0.0394067	0.0267901	0.336403	0.294186	0.206709	0.0562196	0.186848	0.510439	0.145732	0.388516	0.753064	0.42604	0	0.736791	0.389539	0.295188	4.71076	0.034396	0.366343	0.135473	0.167727	1.36323	0.632924
KIAA0100		157		ENSG00000007202	172.853	163.853	148.762	159.134	171.687	169.46	169.111	173.003	155.126	153.901	160.226	163.999	157.256	148.869	159.032	153.253	193.02	185.098	167.7	171.698	189.199	163.13	144.662	139.282	117.693	135.416	149.336	127.806	125.749	129.732	114.728	122.797	115.861	147.751	158.132	102.86	130.041	137.152	187.713	161.73	134.517	134.682	135.439	166.361	182.988
SLC13A2		158		ENSG00000007216	54.8738	111.627	16.9129	89.4781	50.5829	82.8558	67.7728	102.986	5.72719	126.806	58.832	138.514	94.8829	52.9473	84.5151	45.5857	95.4017	80.6355	73.1761	64.6829	125.926	95.7145	74.7939	59.5277	119.711	0	1.07948	0	31.2377	0.0268652	0	58.7436	0	0	62.3451	7.01068	30.0594	3.13637	0	758.328	0.938754	0.0677363	109.022	0	2.06918
GAS7		159		ENSG00000007237	17.5269	11.6772	34.4213	14.5495	25.5583	11.9681	19.4843	17.6393	24.7007	13.8779	20.4694	26.1558	14.899	17.9399	20.1091	21.5947	13.8197	16.1214	18.6694	19.228	7.60434	8.87757	23.3682	24.1647	35.7308	26.2278	20.5331	27.9411	55.3241	89.1119	22.7889	60.3753	21.3959	66.6667	38.6756	76.0458	36.6383	29.0391	20.6825	14.3431	12.5472	23.6174	23.2301	56.8562	9.42084
TRAPPC6A		160		ENSG00000007255	7.61681	9.64638	8.19442	8.30008	9.76492	11.7708	7.2264	14.0995	7.37859	12.3619	7.27018	12.4296	11.893	10.8163	10.3661	11.1456	12.2878	12.2545	11.8916	10.6864	13.9688	12.0749	10.4034	9.96593	9.70762	9.48185	12.6322	11.2814	11.092	8.00583	14.7007	7.5372	11.2517	9.16838	5.38881	9.73457	9.37057	13.8	8.79342	6.74161	8.88382	13.7956	9.89587	9.40161	9.29912
MATK		161		ENSG00000007264	4.83217	6.97247	5.6694	8.43027	6.62507	5.22781	7.63162	6.95973	1.79194	7.26939	5.29382	11.133	7.41681	10.8744	3.7386	10.1983	6.51874	9.97992	7.42719	8.20296	7.35637	11.9048	5.43812	5.92062	6.99237	18.4432	3.49109	14.8795	5.45258	4.83574	15.1015	2.61601	10.1664	7.65168	3.32611	4.711	7.79078	1.69733	1.3908	8.63339	1.46537	8.53478	6.73702	10.6473	1.82574
CEACAM7		162		ENSG00000007306	5.56928	0.406163	17.0797	0.162747	4.64697	0.427431	4.18726	0.209992	53.8286	0.116621	542.405	0.0894215	0.294059	0.0581519	0.424841	0.13932	0.097781	0.170597	0.0405857	0.0752565	0.0826559	0.476192	0.23644	0.455432	0.720863	0.0226297	3335.64	0.693375	1.66465	0.483574	0.145732	0.233109	0.022149	0.10225	5.02783	0.379559	1.16862	434.738	0	0.0687919	303.607	0	0.195681	0	2531.7
CD79B		163		ENSG00000007312	6.67495	0.981562	32.3251	0.94393	40.504	1.84124	4.38987	1.55994	6.32451	2.13806	5.92908	2.72736	1.07822	42.4218	1.07626	98.2488	1.72747	21.0119	23.8644	71.6818	6.3645	37.0069	1.45805	13.2879	19.8718	58.8372	3.92747	65.3084	10.2087	20.525	214.354	9.50568	88.5958	42.9278	2.26897	17.75	23.3507	2.17701	4.12752	1.16946	5.95307	139.672	7.9111	56.3391	3.91926
SCN4A		164		ENSG00000007314	0.204753	0.169235	0.428778	0.227845	0.376781	0	0.0675364	0.179993	0.0702723	0.0777475	0.0705843	0.447107	0.326732	0.552443	0.339873	0.919515	0	0.113731	0.527614	1.01596	0.123984	0.374151	0.47288	0.509013	0.144173	4.07335	0.160774	0.468497	0.237807	18.3489	1.69414	0.414417	5.07211	3.97069	0.154703	0.848426	0.541026	0.110696	194.801	0.137584	0.114482	11.1088	0.167727	14.1729	0.0486865
ST7L		165		ENSG00000007341	10.0739	8.46174	6.55078	6.18437	8.82296	9.50211	7.19263	8.93965	9.38135	8.90209	10.3406	8.7186	9.89998	7.93773	8.49682	7.18894	7.36617	6.53955	6.98074	7.56328	10.0427	9.86397	12.0584	10.3946	9.56344	7.89777	11.2542	8.58286	9.17256	10.2088	7.68737	11.2929	8.92603	8.57192	11.2933	11.8556	9.84668	14.8332	11.261	9.3557	11.6772	9.23472	10.0077	8.90802	9.5669
TKTL1		166		ENSG00000007350	0	0.101541	0.309673	0	0.282586	0	0.270146	0.0899965	0.281089	0.0388737	0.211753	0.0894215	0.0326732	0.407063	0.0849682	0.417961	0.0651874	0.142164	0.0405857	0.188141	0.0413279	0.544219	0.0394067	0.133951	0.216259	0.814669	0.0918707	0.936993	0.645476	0.402978	1.07477	0.25901	1.55043	1.41445	0.154703	0.468867	0.21641	0.295188	0.0897288	0.137584	0.297654	0.993466	0.223635	0.282048	0.170403
PAX6		167		ENSG00000007372	1.02377	1.48927	0.833735	2.27845	0.81636	2.10427	0.709132	1.79993	0.281089	1.39945	1.27052	1.6543	2.12376	1.5701	1.47278	0.919515	1.72747	0.995149	1.50167	1.27936	1.44648	1.05442	1.93093	1.41988	1.4177	0.0226297	0.344515	0.0187399	1.3589	0.214922	0.0910826	0.699328	0.132894	0.0170416	1.41811	0.602829	0.908924	0.295188	0.0897288	0.894295	0.183172	0.0225788	1.45363	0.023504	0.243432
RPUSD1		168		ENSG00000007376	12.4899	11.5418	14.2688	13.1174	14.2863	13.4805	13.1021	12.7795	12.5436	11.3123	15.7403	14.1286	10.3901	9.71137	11.4707	13.4862	14.9931	14.4154	14.4891	11.9658	11.3239	10.7483	10.2851	10.1535	13.5042	14.2341	13.4591	11.9935	10.1917	8.38194	15.3019	10.464	12.7799	8.55488	9.46264	8.70753	11.1019	16.6043	6.41561	11.4539	16.6686	14.7214	11.8527	12.7862	17.7219
RHBDF1		169		ENSG00000007384	10.77	7.98788	14.2926	8.65812	10.8953	11.4749	15.736	7.8297	25.0169	7.50263	12.9875	5.32058	6.79602	5.98965	9.57309	6.93816	12.516	12.1977	12.3381	10.9874	7.76965	8.91159	9.61523	12.5378	9.20301	5.95161	13.7347	7.38351	8.20434	29.901	2.76891	18.9855	3.96466	4.65236	8.30237	19.0673	6.14606	8.81875	17.7663	8.15184	26.4912	5.68985	8.58201	9.9422	14.7277
LUC7L		170		ENSG00000007392	29.0749	36.7578	32.8253	39.4498	31.8066	32.5176	30.155	37.9785	27.1954	34.481	31.8688	35.0979	34.3722	49.6617	40.6715	40.3193	27.2483	26.1866	49.3522	43.9122	28.1443	38.0953	33.0228	41.1229	26.5037	41.2992	18.0526	19.4707	23.5089	44.1395	34.4292	33.4641	39.0043	23.4322	18.9768	45.2568	28.7609	17.7482	34.9942	27.0352	28.3458	57.1017	32.4271	41.7901	25.3657
CACNA2D2		171		ENSG00000007402	1.84278	1.99697	2.02479	2.99454	2.88866	3.97839	0.911742	4.37983	0.667587	3.18765	1.87048	2.59322	3.1693	3.60542	5.55126	2.59136	4.1394	1.96187	4.58619	2.33295	3.43022	3.2313	3.66482	3.56309	3.58028	2.21771	4.63947	0.824554	5.50353	5.85661	1.56662	2.12389	2.14845	1.5167	1.46967	4.53238	3.00811	4.13263	3.45456	1.54782	5.70121	1.78372	3.4943	1.90383	0.657268
BAIAP3		172		ENSG00000007516	4.42267	8.96944	6.28874	14.4519	5.46333	9.23908	4.4574	12.0595	2.35412	13.1005	8.39953	14.2627	16.0425	17.0385	14.0764	10.5884	11.8315	9.89462	18.1418	13.5462	9.1748	11.7007	13.5559	14.172	7.47294	5.97424	4.01934	1.76155	5.24874	9.1073	3.02394	4.32547	3.74317	2.65849	3.27454	18.4198	7.89898	6.38344	11.4404	5.9161	3.2055	7.90257	11.8527	5.57045	4.26007
TSR3		173		ENSG00000007520	22.1133	22.4405	19.1283	19.3343	24.3024	19.9577	23.2325	20.5192	23.3655	26.7451	23.5751	22.8919	19.3425	14.7124	17.5601	19.7556	24.9016	24.7934	22.4033	17.8358	21.8625	21.7348	18.6788	18.0566	26.8641	23.9422	24.2539	21.5134	18.3791	24.7429	20.5482	27.9731	20.7093	21.9666	25.2423	19.3129	18.9143	32.1386	36.9682	21.9102	24.7739	21.224	18.6736	30.7903	25.9256
PIGQ		174		ENSG00000007541	17.3221	13.0988	15.2931	13.6382	17.3633	14.6313	18.0322	15.1194	22.698	13.4114	19.5518	14.6204	10.5208	11.5432	14.0198	15.994	16.9161	14.7282	16.4778	15.2771	10.58	14.3878	13.3195	14.2524	14.1049	13.2157	15.6869	11.8623	11.6525	18.7519	10.5292	16.758	12.5363	11.6224	13.4591	17.1471	12.8331	16.7519	19.9646	15.2374	26.1248	15.6019	11.9365	15.4656	17.0403
CRAMP1		175		ENSG00000007545	9.66435	12.828	10.5289	11.1319	10.3929	10.6858	9.75901	10.9496	9.83812	11.5066	10.0583	12.7426	10.1614	13.6948	11.499	13.2076	9.71292	9.32597	15.4632	13.6967	9.83605	11.8368	12.2949	13.9041	10.5006	14.7998	7.16591	8.6953	9.54625	13.943	13.8992	14.8413	14.7069	10.9918	8.79226	13.5078	11.0369	8.81875	16.9139	12.4857	9.27306	16.7309	11.2097	10.5533	6.98651
TEAD3		176		ENSG00000007866	30.0168	29.1422	23.821	31.6705	27.505	32.5834	33.9033	32.6687	36.6119	30.6714	28.4102	26.0217	24.897	17.2711	32.2879	16.8578	33.8648	28.0063	33.3615	25.2486	28.4336	24.4558	28.6092	27.9153	24.3171	5.99687	25.1955	11.019	24.664	29.7935	2.27707	51.1546	3.123	8.67417	26.5057	23.8229	20.2127	26.6407	32.5267	35.4622	31.4597	7.29294	25.746	20.0959	20.0832
SELE		177		ENSG00000007908	14.5375	0.270776	23.1064	0.097648	5.46333	0.164396	0.438987	0.389985	15.6707	0	15.7403	0.268264	0.0653464	0.494291	0	0.975243	0.0651874	0.255895	0.324686	0.903078	0.123984	0.544219	0.0394067	0.241111	0.144173	0.248927	3.00876	2.84846	0.356711	169.6	48.9296	97.3879	22.0161	11.9802	6.34281	9.06476	2.03426	131.802	10.8123	0.137584	0.686893	62.2271	0.0838633	37.9355	0.097373
DNAJC11		178		ENSG00000007923	50.8607	42.3764	41.8535	45.1459	45.9359	52.8699	42.9532	47.0382	42.2688	41.9836	62.2553	48.1982	42.1811	33.3501	44.9199	35.5546	48.2061	44.8386	47.6071	40.8266	43.2704	41.0205	39.919	42.7303	40.1761	27.3593	81.9257	26.1983	37.9642	27.51	27.3066	37.6601	28.8158	29.499	46.1271	30.5657	35.6644	65.7163	32.7061	36.6317	50.6469	33.2811	36.7321	38.6406	70.5224
FMO3		179		ENSG00000007933	0.368556	0.203082	2.64413	0.48824	1.85251	0.361672	1.14812	0.359986	2.63521	0.660854	0.741135	0.849504	0.163366	0.436139	0.254905	0.585146	0.260749	0.142164	0	0.451539	0.0826559	0.204082	0.315253	0.642963	1.32158	4.1865	0.321547	8.8827	1.46081	2.25668	5.37387	1.19145	2.83507	2.89707	1.88221	6.63112	1.90441	1.10696	7.35776	0.791107	0.32055	0.948308	0.223635	3.66663	0.365149
MYLIP		180		ENSG00000007944	18.8373	27.1114	18.4136	25.1606	18.2739	18.9713	26.0353	19.7992	27.0197	37.3965	13.5169	16.4088	28.5237	28.8143	35.6867	27.1954	25.9446	23.6845	23.215	23.2919	37.8564	31.3946	27.3876	29.2548	18.0456	41.5029	18.5808	25.3925	23.2711	52.414	25.7946	39.4214	36.1914	25.8521	8.92118	31.7043	17.0748	13.6893	71.6484	21.6695	14.7224	31.2039	26.2213	23.504	11.8795
NOX1		181		ENSG00000007952	4.87312	0.643092	12.2678	8.43027	7.69262	10.7186	0.709132	4.10984	1.82708	4.23724	22.5164	0.312975	0.0326732	0.029076	9.99793	4.04029	8.31139	7.93276	7.50836	5.41847	8.80285	7.51703	11.7826	8.27815	5.33438	0.0226297	49.8628	0	5.57148	0	0.0182165	0.284911	0.0664469	0.0170416	7.09053	6.51948	5.84308	121.544	0	0.0687919	39.1529	0.0225788	1.11818	0	71.8126
E2F2		182		ENSG00000007968	10.1967	8.56328	10.5765	8.36518	10.2045	8.08831	7.39524	10.8296	4.84879	6.76403	12.7052	6.43835	9.63859	8.28665	9.96961	10.1704	8.01805	8.72888	10.6335	9.63283	10.4973	10.0681	8.78769	8.62642	5.55064	28.1061	18.443	16.8659	7.47394	1.2358	10.5292	5.10251	14.6626	9.95229	15.9859	2.45597	7.53108	13.8	0.0448644	1.61661	6.98341	8.26383	5.47907	1.64528	26.8263
PSMB1		183		ENSG00000008018	115.849	96.9715	114.222	102.791	105.091	96.5665	114.744	100.976	118.198	102.199	128.287	109.184	90.8641	77.7491	83.3255	77.2114	92.0446	91.8665	89.5321	77.8528	106.13	91.7349	95.0489	84.2014	94.8655	76.2168	105.146	91.9003	83.827	80.4613	68.1844	81.9509	59.4699	76.21	130.904	77.9659	86.8239	114.238	119.474	97.8221	91.5171	59.6305	83.3601	95.1208	200.199
SYN1		184		ENSG00000008056	0.368556	0.236929	0.690809	0.292944	0.251188	0.164396	0.0337682	0.299988	0.45677	0.194369	0.741135	0.536529	0.326732	0.203532	0.254905	0.334369	0.195562	0.255895	0.2841	0.301026	0.165312	0.204082	0.23644	0.0803704	0.552661	0.181038	0.229677	0.749595	0.968214	1.1552	0.582929	1.55406	0.332234	0.903205	0.644594	1.04937	0.324616	0.368985	0.493508	0.240772	0.114482	0.293524	0.279544	0.705121	0.316462
JARID2		185		ENSG00000008083	21.581	19.022	19.3188	20.0829	18.9333	16.1109	21.1051	18.6593	16.7248	20.6031	19.5518	20.9246	19.898	22.6792	16.5405	25.7186	19.2303	17.998	20.0088	21.3728	17.7297	18.2313	16.5508	18.6727	20.3524	29.7128	23.45	25.7298	21.7084	30.492	40.3496	17.3537	32.559	22.1711	19.1058	19.1119	25.4715	14.2797	22.3425	29.5805	15.9817	31.9264	20.8261	20.0019	16.3587
CDKL5		186		ENSG00000008086	5.32358	4.4678	5.6694	3.67807	5.58892	4.63598	5.30161	3.53986	6.53532	3.30427	5.64674	4.91818	4.31286	5.78611	4.89983	5.12699	4.6609	3.81	3.73389	3.91334	4.05014	3.80953	4.7288	5.25087	3.72446	6.4721	9.00333	7.68335	6.69257	12.358	5.02776	7.69261	6.22386	7.12339	4.09962	10.6053	5.64831	5.57168	18.529	3.88674	8.60906	5.46406	3.77385	4.01919	5.28248
CAMK1G		187		ENSG00000008118	0.204753	0.101541	0.381136	0.292944	0.188391	0.0328793	0.0675364	0.0299988	1.08922	0.233242	0.176461	0	0.130693	0.174456	0.141614	0.529418	0.097781	0.227463	0.243514	0.188141	0	0.204082	0.11822	0.160741	1.10532	0.113149	0.0918707	0.599676	0.288766	0.913417	0.400764	0.388516	0.797362	0.085208	0.0257838	0.200943	0.259693	0	0	0	0.0686893	0.158051	0.307499	0.211536	0.0486865
CDK11A		188		ENSG00000008128	4.46362	7.64941	3.95429	6.15182	4.58417	5.35932	5.16654	6.71974	4.39202	6.88065	5.99966	6.2595	5.06434	6.22225	5.80616	4.90408	6.06242	4.60612	7.54894	7.07411	5.24865	6.4626	4.80761	6.56358	3.89266	3.98283	2.80206	2.37996	3.17642	4.19097	4.11693	5.46512	4.31905	2.72666	3.9707	6.76508	5.66995	1.77113	2.91618	5.05621	5.47225	7.022	5.7027	4.27773	4.11401
NADK		189		ENSG00000008130	63.1458	58.0137	70.0099	59.2723	71.2745	65.6928	90.0936	73.3471	98.1001	57.7275	83.5012	59.3312	64.4315	62.1644	62.9048	68.6293	70.5979	74.2097	70.7815	71.2679	67.0339	76.6669	57.9672	67.8326	59.351	61.8922	85.6924	51.6096	53.6934	61.4407	60.6792	62.0071	57.4101	56.6292	68.4559	54.5002	58.8204	68.3361	126.203	68.0696	88.7466	65.072	52.3586	103.794	96.5697
DLEC1		190		ENSG00000008226	0.737111	0.609245	0.643167	0.716085	0.910555	0.887741	0.742901	1.19995	0.667587	0.93297	0.529382	0.715372	1.24158	1.51195	0.878005	1.11456	1.043	0.426492	1.37991	1.24173	1.15718	0.986397	0.94576	1.31272	0.889064	2.2856	1.17135	0.974473	0.611504	2.31041	0.83796	1.63177	2.50283	1.44854	0.464108	2.63459	0.930565	1.77113	4.35184	0.309564	1.44248	3.83839	0.866587	1.85682	0.657268
CYTH3		191		ENSG00000008256	28.3378	40.2779	21.7009	41.24	27.819	35.8384	37.145	39.4485	27.8278	42.9166	26.4691	43.3247	44.4029	32.2743	43.8719	27.669	43.5778	40.4883	36.4054	32.7742	40.2534	29.1497	42.9927	40.7478	32.559	19.0542	14.4926	22.8064	34.7538	57.7065	8.63463	49.6782	11.2738	18.5583	30.2959	32.2625	31.7691	15.9771	89.5942	43.8204	20.5152	15.489	34.4399	28.4634	8.39842
ADAM22		192		ENSG00000008277	1.88373	2.09851	2.35828	1.13923	2.66887	1.907	1.82348	1.70993	0.386498	1.98256	1.12935	1.38603	2.48316	7.76328	2.94557	5.8236	1.07559	2.1609	2.39456	4.25199	2.31436	4.14967	1.73389	2.75938	2.47496	4.68435	5.48927	8.56412	4.45039	5.99094	6.44865	1.81307	6.91047	10.9748	1.72751	4.75565	4.86924	3.83745	7.76154	1.44463	1.19061	7.47357	3.21476	2.60895	1.67968
SYPL1		193		ENSG00000008282	71.4998	74.2941	84.4216	80.7549	89.4228	93.4429	74.2563	95.2463	88.1917	81.4794	84.9482	73.3703	80.5394	88.1001	81.5412	94.8494	86.6992	85.526	67.8187	76.4606	92.4506	69.0138	69.3557	71.235	75.4022	31.8853	103.469	69.0751	80.3108	47.9813	87.5304	53.0971	59.4035	73.4493	108.575	45.9713	71.264	78.9628	69.136	78.2852	94.9286	41.5224	75.9801	36.8308	148.202
CYB561		194		ENSG00000008283	93.5722	79.405	62.0537	77.6952	89.2972	90.3523	98.2317	71.4572	99.5759	75.6483	85.5834	73.5045	66.6533	42.4509	72.3363	42.1026	96.8684	82.5689	69.8886	61.2211	83.7717	68.5376	67.0702	59.8224	61.2974	10.8623	71.062	12.7056	46.1006	42.7425	8.12457	62.6546	9.36901	14.9966	74.9534	32.5081	46.42	68.5943	12.3826	76.2558	112.719	11.1991	62.562	26.9356	92.6017
SPAG9		195		ENSG00000008294	105.12	125.945	88.3521	142.013	83.4571	96.435	124.841	109.886	102.141	108.458	93.4889	77.3049	122.165	103.452	105.446	78.9947	124.638	117.883	103.697	104.945	174.859	124.048	111.284	112.01	71.3414	60.6476	122.487	59.143	70.7816	134.675	42.9181	111.426	58.4732	65.6954	111.489	96.5643	84.0538	136.783	132.395	146.733	76.5886	56.0405	91.1314	67.4565	117.846
CELSR3		196		ENSG00000008300	2.74369	2.97853	3.33494	2.76669	3.9562	2.72898	3.78204	2.96988	3.7947	2.76004	3.17629	4.42636	3.10395	6.19318	3.20047	5.85146	3.03121	2.30306	2.80041	3.87571	2.43835	3.50341	2.9555	3.48272	3.55626	6.26843	1.99819	4.51631	3.41423	2.04176	4.48126	2.61601	6.44535	5.48739	2.34632	4.44307	3.54913	1.99252	2.87132	2.06376	10.0286	5.5318	2.93522	4.58328	2.5317
AASS		197		ENSG00000008311	5.32358	6.43092	5.69322	4.39416	3.76781	3.91264	2.36377	4.76981	3.19739	5.63669	4.76444	5.09702	6.30592	7.5016	6.06107	6.63165	5.76908	4.40709	5.47907	5.49372	3.18225	2.38096	7.92074	9.05507	4.92589	9.595	2.36567	7.88948	6.87942	25.4145	4.24445	7.92572	7.3756	11.2134	4.22854	16.7006	6.99006	4.16953	35.8915	6.776	4.4877	8.85088	4.52862	15.3716	2.50735
PLEKHG6		198		ENSG00000008323	63.883	83.9743	33.4447	122.158	51.1795	78.3842	76.046	88.7965	66.4776	95.6294	55.6204	86.247	93.6413	44.4281	90.2363	51.0192	135.362	128.602	106.781	106.939	103.32	74.2179	119.245	109.813	56.2994	5.56691	103.469	0.0749595	28.0782	5.53423	0.0546496	38.7998	1.39538	2.65849	50.3299	12.0343	48.4327	65.0521	40.2882	85.6459	36.1535	3.6126	47.0473	15.1131	98.1763
SS18L2		199		ENSG00000008324	13.268	15.9758	11.6961	16.3398	11.9942	10.7515	12.7644	13.6195	12.9652	17.9597	11.5758	14.3521	14.5722	14.4217	11.7823	14.0714	12.6789	15.1263	12.7033	12.756	15.5393	15.6803	12.9254	12.7521	13.7204	13.2384	11.7365	18.0652	11.2619	5.80288	18.344	11.0079	14.5297	15.1159	15.264	9.62294	11.7078	17.822	5.74264	23.1829	12.5472	13.1408	14.4524	9.9657	23.5399
MPND		200		ENSG00000008382	22.8504	29.8869	17.7705	29.4897	21.4137	29.8873	26.947	23.6991	20.5195	35.8027	28.1278	26.7817	24.995	16.0208	21.8935	15.8825	35.0708	33.8919	27.3548	26.4903	32.0292	29.1837	24.0775	21.6732	20.7608	9.16503	27.3775	10.6817	15.4405	8.70433	8.7075	21.3943	8.88173	9.64554	14.7741	11.3198	16.2524	26.899	10.9918	21.8414	23.2399	7.6542	19.7079	7.21573	19.5963
MGST1		201		ENSG00000008394	72.5235	48.3673	89.0191	85.9628	88.2924	77.2335	55.076	73.7371	63.1045	55.5117	95.4652	59.6888	78.481	42.5672	66.0486	34.4958	77.8663	80.6924	62.7455	51.7012	92.4919	68.7417	83.3057	61.8584	55.5785	75.1985	212.428	1.06817	60.1652	133.359	0.182165	22.4044	13.9095	95.2284	142.249	42.332	48.8655	223.457	602.439	36.6317	83.801	86.7025	51.3802	410.874	201.051
CRY1		202		ENSG00000008405	23.9152	21.3236	19.7476	20.3759	16.8924	18.8727	23.6715	20.1892	24.6304	17.1044	18.2107	16.1406	16.0425	14.7124	15.2943	14.5451	18.1221	16.5195	16.0314	16.1425	24.1355	17.0068	17.8906	18.6995	17.517	13.0347	16.9501	15.1231	17.5977	38.9545	10.5292	18.1825	11.0302	13.7355	28.9036	29.4493	20.2344	17.8958	15.882	22.8045	16.2107	13.615	15.0115	17.5575	13.9
PGLYRP1		203		ENSG00000008438	0.286654	0.135388	0.23821	0.130197	0.40818	0.263034	0.438987	0.179993	0.667587	0.116621	0.0352921	0.0894215	0.130693	0.0872279	0.226582	0.0278641	0.521499	0.227463	0.243514	0.225769	0.0826559	0.0680274	0	0.294691	0.288345	0.0226297	0	0.131179	0.288766	0.859687	0.0546496	0.310813	0.110745	0.42604	0.103135	0.960061	0.584308	1.07006	1.48052	0.275168	0.457929	0.270945	0.419316	0.188032	0.097373
NFIX		204		ENSG00000008441	29.0749	19.8682	27.942	25.4536	30.9589	34.6548	16.8841	28.3789	20.8709	24.6848	26.8573	36.9758	25.5178	16.6605	32.203	18.9476	29.4973	27.6936	32.7527	22.5017	24.8794	14.0477	28.9245	23.0931	28.7864	23.5349	31.0982	27.5101	42.6524	108.079	7.15909	72.6006	12.1598	25.5454	31.6367	58.6084	25.6014	34.0573	120.506	14.4119	35.4895	23.9787	29.9392	57.7024	27.6052
ST3GAL1		205		ENSG00000008513	20.1068	12.388	43.2828	12.9546	25.7153	7.20056	21.4766	13.1995	27.5116	13.9557	21.6694	24.9933	14.0821	41.2879	12.7452	47.9541	13.4612	22.8031	19.7652	30.5918	7.14973	20.0681	13.5165	19.021	27.5129	78.8645	18.1904	61.3731	23.0333	64.9601	84.7068	23.4922	85.3621	81.4588	22.7155	38.3355	33.4354	15.9402	119.519	23.0453	15.4093	95.305	21.6926	88.4926	11.417
MMP25		206		ENSG00000008516	8.02632	2.16621	18.628	3.93847	12.4652	3.12353	15.9724	4.97981	25.8953	3.88737	14.7168	7.37727	4.0188	5.81519	4.19177	8.41496	3.91124	3.9806	4.95146	6.24629	0.991871	3.63947	5.04405	8.51926	15.3063	6.56261	5.37443	10.2507	19.9078	27.3219	9.19934	8.44374	10.0778	19.0184	13.4333	11.4984	14.9323	8.63425	15.209	11.3507	5.99887	12.328	9.64428	61.8391	6.74308
IL32		207		ENSG00000008517	257.334	419.939	134.303	266.481	136.897	165.218	640.043	332.807	197.395	411.751	376.849	311.231	363.391	195.536	317.271	196.888	404.716	385.777	194.324	167.446	386.623	343.64	184.029	180.432	228.802	75.9453	133.856	107.173	89.8231	42.8231	88.6963	161.545	68.6396	29.107	136.912	45.2122	131.383	46.898	40.5574	429.227	84.1444	46.0833	256.65	42.6363	18.866
PKD1		208		ENSG00000008710	31.8596	36.9609	44.8788	43.3557	42.3879	44.0911	37.5165	45.7782	25.3683	38.3684	36.8803	47.6617	47.0821	71.963	58.883	68.9915	44.2296	37.2754	62.0556	56.9692	32.4424	42.245	48.7461	53.2856	34.0247	60.8739	26.1831	50.6539	48.2239	139.054	57.2728	109.82	68.1745	64.1616	33.029	86.5171	38.9972	34.6477	119.25	22.9765	35.2147	100.024	44.6712	98.4348	27.9704
MAPK8IP2		209		ENSG00000008735	0.778062	0.406163	0.547883	0.650986	0.502375	0.789103	0.438987	0.539979	0.281089	0.349864	1.09406	0.983636	0.490098	0.755975	0.566455	0.640874	0.651874	0.597089	0.365272	0.489167	0.991871	0.578233	0.433473	0.589383	1.20144	0.520483	0.734965	0.131179	1.17205	1.61191	0.236815	1.70947	0.287936	0.408998	0.61881	1.45126	0.757437	0.627275	2.647	0.240772	0.526618	0.496733	0.866587	0.540592	0.97373
MED24		210		ENSG00000008838	56.1842	51.2104	48.2613	47.7499	49.4526	46.8201	52.7459	54.8379	49.296	47.5426	58.1614	48.1088	41.5276	41.6949	43.0789	43.3844	50.0639	49.7006	47.5665	45.6807	46.3286	45.4763	45.7511	43.4536	47.673	38.5836	52.0218	36.4865	39.5609	45.2947	43.1549	40.5092	38.9822	32.3961	42.3885	41.7515	40.7068	43.3558	32.6613	44.9211	49.2273	48.8153	40.7016	50.6747	53.4091
RHOBTB2		211		ENSG00000008853	39.3945	108.784	22.7729	113.011	33.9103	43.3678	43.6623	68.2773	17.9546	110.985	21.8458	71.1795	132.816	79.61	90.5195	72.3352	108.146	117.826	88.071	84.4378	117.95	100.034	95.64	88.5146	53.6082	17.6738	6.66062	20.314	22.4218	14.9102	36.1234	40.8459	29.1259	25.2045	13.7943	22.0144	32.2884	7.67489	9.60098	298.282	16.142	38.2033	99.1544	20.613	8.73923
HEATR5B		212		ENSG00000008869	40.7459	50.2289	34.3499	51.9487	36.6106	40.4415	42.4129	42.5383	31.2009	47.6981	36.0333	46.0521	55.381	56.0584	56.2206	54.0563	49.8357	41.0854	50.8133	54.6362	53.8503	51.3607	50.874	49.3742	34.0728	47.0019	32.0399	37.1049	30.2864	36.671	53.2105	37.4529	57.8974	34.9353	29.4966	38.782	42.0053	24.7958	40.019	51.8347	41.0075	65.3204	42.1273	32.2005	27.9704
SEC62		213		ENSG00000008952	113.351	110.849	106.504	125.478	116.865	113.236	104.85	122.245	122.133	122.724	103.477	100.376	135.757	127.818	120.258	116.611	136.144	121.863	93.1442	102.274	143.491	109.592	120.19	112.733	107.673	89.9983	143.341	125.894	147.542	94.9148	102.104	96.8181	83.6787	114.554	150.474	99.2212	123.246	122.872	154.154	143.362	115.123	74.6906	116.207	105.604	175.734
RPS20		214		ENSG00000008988	396.115	331.565	366.176	258.735	386.013	371.602	267.613	313.788	331.65	392.158	320.629	370.429	352.544	474.839	267.225	507.545	279.035	330.389	307.234	352.652	375.092	465.477	353.596	327.643	429.346	615.528	299.315	565.869	374.597	515.893	713.104	397.633	668.455	567.639	349.679	594.948	370.841	639.562	922.636	275.408	327.877	661.919	351.89	652.801	380.558
CSDE1		215		ENSG00000009307	437.394	534.003	359.411	523.588	385.636	432.067	437.501	495.461	381.895	573.155	387.049	487.571	613.57	463.732	487.463	433.816	591.999	533.059	455.25	465.951	618.39	496.09	500.071	453.369	418.869	370.697	445.711	395.392	469.856	382.319	369.431	606.861	346.919	379.329	420.765	417.917	451.605	374.52	889.75	536.577	388.14	340.827	476.176	518.052	478.126
UBE3C		216		ENSG00000009335	76.5367	71.7555	70.3672	72.2269	72.7816	80.0939	70.947	74.3071	81.4456	71.1001	77.3604	76.1871	80.7681	63.4728	72.9594	65.0069	84.4502	81.8013	65.1401	70.8916	93.7731	74.1158	69.7892	64.8589	58.5821	54.9449	100.507	65.5333	67.6561	66.3033	60.0963	73.8698	63.7225	75.4432	99.4222	58.6977	69.8357	82.911	83.358	87.5721	90.1204	58.2081	67.9852	80.7598	140.071
REV3L		217		ENSG00000009413	23.9152	21.9667	29.3713	28.676	26.5631	25.6787	20.4298	26.909	21.1871	25.3068	23.0811	27.0947	31.3663	37.3044	32.0613	35.6103	26.5964	25.9876	27.0707	29.9521	25.0861	22.9252	30.6584	28.2636	27.4408	38.561	31.6265	40.4781	39.6968	83.9269	43.4282	55.7131	44.3422	53.5106	38.5467	52.4908	33.9981	35.3857	99.5092	25.109	27.4299	37.7969	28.4017	34.7389	27.946
TENM1		218		ENSG00000009694	0.69616	0.676939	1.50072	2.11571	0.847758	0.361672	0.607828	1.28995	0.210817	0.816349	0.458798	0.715372	1.66633	3.95433	3.28544	2.1734	1.0104	0.653955	2.39456	1.9943	0.454607	0.714288	2.32499	2.89333	0.937121	3.71127	0.413418	0.299838	1.71561	3.94919	2.34993	6.91558	2.50283	1.46558	0.721945	3.99653	1.86113	0.848666	2.19835	0.687919	0.183172	4.92217	1.03431	1.50426	0.365149
IYD		219		ENSG00000009765	101.025	182.266	26.1316	125.575	79.5323	126.651	100.46	112.256	46.7311	137.613	31.3747	68.9887	180.911	97.4335	164.3	85.0969	167.857	116.432	130.118	131.624	190.315	124.218	136.465	116.778	64.3009	0	33.8314	0	52.1817	0.268652	0	78.2989	0	0	39.9648	11.6547	68.3857	19.0765	0.0448644	174.078	63.5147	0	110.001	0	24.1242
FAM76A		220		ENSG00000009780	6.8797	5.5509	6.50313	9.24401	6.75067	6.24706	5.90944	5.81977	7.02723	7.34714	7.27018	7.82438	7.54751	5.90242	7.64714	7.30039	8.7677	6.45425	8.36066	7.90193	6.07521	5.30614	7.56608	8.4121	7.78532	7.51306	7.80901	5.7344	6.81147	9.7252	7.19553	7.97752	7.81858	5.96456	6.13654	8.75218	7.9639	6.56794	15.7474	7.87667	10.6239	8.46704	6.68111	5.02986	7.35166
TRAF3IP3		221		ENSG00000009790	19.0011	18.8189	37.7563	15.0378	34.0359	8.61437	25.9002	15.1494	19.5357	21.3806	19.5518	29.1067	16.892	108.599	13.7932	115.831	13.7871	29.3995	32.6309	56.4047	8.88551	47.8913	13.9894	35.0683	36.0912	156.914	9.21003	96.8101	26.7533	21.4922	196.174	18.2861	197.214	73.9435	9.02432	40.9254	45.9223	6.45724	5.83237	23.9396	16.2794	248.254	32.3712	80.2192	7.10823
POMT2		222		ENSG00000009830	10.8929	10.1202	10.91	12.8895	9.19975	10.0939	9.28626	12.2995	11.3841	11.39	12.3875	9.74694	10.7822	11.0489	13.9914	9.36234	9.64773	9.12694	14.205	11.8905	11.9851	12.9252	11.7432	11.1983	7.78532	6.6305	8.93442	6.50273	9.08763	12.0625	5.04598	11.8886	5.91377	10.4295	10.7776	11.2975	7.8557	11.2909	14.7155	8.15184	9.36464	8.53478	8.30247	12.3161	10.5163
VTA1		223		ENSG00000009844	52.1301	55.2044	43.2351	60.7045	43.6752	50.0423	52.9823	50.0081	53.7935	50.808	54.1381	47.7511	55.6098	40.5028	49.14	39.6506	61.765	58.2589	42.7368	43.9874	65.3395	45.6124	54.4994	49.9368	43.9486	21.0004	68.7193	34.0316	45.8798	18.3489	30.7495	34.811	29.436	34.1343	67.2956	20.4739	43.1306	50.6617	19.2917	65.6963	56.0505	20.1628	48.7525	22.3523	86.3455
MLXIPL		224		ENSG00000009950	49.5912	113.963	33.9687	166.262	50.2689	96.3363	43.0882	104.726	13.668	93.1026	31.7982	74.9799	104.816	72.4573	113.008	53.4712	117.957	92.0086	164.575	116.572	141.631	108.742	96.7434	93.7387	44.0207	15.6145	1.424	0.0749595	39.8327	42.9037	0.036433	41.9597	4.03111	3.62986	61.1591	29.5386	44.2127	3.17327	143.162	66.6938	4.39612	11.6055	69.3549	41.1085	1.16848
BAZ1B		225		ENSG00000009954	76.8234	67.017	77.6803	74.0172	80.223	83.0531	69.1573	63.7475	62.5424	66.2409	72.5959	76.8131	71.9137	76.4988	73.016	81.6975	83.4072	79.0717	75.3271	78.8312	71.58	71.4628	74.124	71.61	63.0995	85.744	69.1327	95.2735	78.0177	74.9271	94.562	83.4014	91.7853	92.9449	81.8119	69.9058	72.346	65.6794	91.5233	77.6317	68.7351	86.4315	67.3702	86.0952	86.3698
RANBP9		226		ENSG00000010017	30.0578	27.653	30.205	34.0791	30.2995	26.5665	33.363	30.2388	38.5444	33.5869	31.3041	26.3346	31.3009	28.9596	25.6321	30.0932	30.5729	34.5743	26.6242	32.285	34.9634	31.4627	28.0576	30.8087	31.1413	30.5501	46.165	37.2736	31.6793	43.4142	33.9556	46.6478	35.9477	35.1057	38.7014	32.5304	35.751	36.2343	58.4134	45.8154	34.1157	29.3298	31.1971	30.4847	38.7301
ETV7		227		ENSG00000010030	23.9561	25.1144	18.8901	8.46282	10.4243	10.3899	33.1942	14.6994	36.9984	16.2881	43.5505	28.8384	7.61285	6.39671	9.0916	9.64098	18.5458	19.2775	10.187	9.78334	14.1342	13.4014	15.5262	14.8953	18.5502	2.19508	6.93624	2.73602	8.00051	2.22981	2.36815	11.5519	2.76862	2.9482	12.4793	5.06823	14.3047	3.02568	0.628101	27.9295	11.1048	1.12894	12.1602	2.67946	7.54641
SPRTN		228		ENSG00000010072	6.30639	6.26169	8.21825	7.45379	7.25304	6.60874	6.34842	6.56974	7.37859	4.97584	8.85833	6.57248	5.4891	6.45486	6.25933	7.71835	6.06242	5.14634	6.45313	6.54731	6.11654	5.37416	7.01439	7.36729	5.88704	5.31798	12.7241	6.98997	7.40599	7.97897	8.03349	5.82773	7.55279	8.46967	10.1588	6.78741	6.77365	7.78559	6.99884	9.45889	9.73099	6.79621	6.59725	5.78199	12.0743
METTL13		229		ENSG00000010165	32.8014	31.2069	28.0135	27.0485	32.3404	33.1094	25.934	25.439	28.6008	31.099	33.3511	30.1798	27.6742	24.8309	27.2182	28.2821	30.084	27.9779	31.6569	27.7696	31.4919	25.7144	25.8902	24.5933	28.4981	27.1556	27.8827	29.2342	26.5155	14.9908	28.1445	26.8594	25.4713	25.1534	27.0729	18.5091	23.5022	29.1129	22.3425	26.0377	26.5599	24.3399	27.1158	30.1557	37.7564
DYRK4		230		ENSG00000010219	13.5547	9.17253	11.3626	8.95106	11.3034	10.5214	9.65771	9.05965	9.06513	9.25195	11.9993	11.9378	8.49503	9.94398	9.96961	9.66884	9.22401	8.24552	9.17237	8.80501	9.50543	7.41499	9.69404	10.0463	10.9091	10.5454	10.5651	13.6426	15.6273	7.89837	11.5493	10.4122	8.52735	8.50376	10.5198	13.3069	15.1271	14.3535	5.65291	6.63842	12.2267	10.5443	10.2313	8.2029	13.9974
ZNF207		231		ENSG00000010244	85.9144	103.335	107.004	107.738	100.318	101.86	103.905	112.226	103.862	81.7126	106.159	86.4259	96.3859	147.88	126.574	120.735	91.9468	87.7153	101.789	103.929	82.5732	81.1567	92.6845	117.743	87.4887	83.481	109.188	87.384	88.8719	79.0374	120.794	61.8776	123.104	110.378	96.5086	78.6357	103.098	76.1954	63.3485	82.1719	103.263	101.514	94.3742	81.747	109.301
UQCRC1		232		ENSG00000010256	213.025	216.181	152.002	212.449	196.052	229.695	215.07	218.871	190.333	250.697	244.786	202.987	192.314	112.698	190.414	120.094	236.272	236.959	197.247	172.601	244.785	199.252	198.491	174.163	169.523	59.8103	256.733	53.0526	121.689	55.9871	44.9948	134.478	41.9944	46.0123	150.448	66.1772	123.7	253.972	114.673	175.007	187.865	41.1385	169.767	62.4502	274.86
STARD3NL		233		ENSG00000010270	18.7554	19.6312	22.0821	23.1751	20.6288	19.2015	21.7467	19.5592	26.3521	20.8752	19.8695	21.5953	19.7019	17.5328	18.8063	17.6101	24.2823	22.0354	16.9242	16.0296	19.2175	17.381	19.5457	18.9406	22.2987	18.4885	25.4941	28.1098	24.7149	32.9636	16.5406	25.5384	15.7258	25.2727	25.1907	26.4128	25.017	33.6514	30.0591	36.4597	19.5536	15.0375	22.8388	22.9399	27.094
CD9		234		ENSG00000010278	127.643	93.0114	121.701	97.5503	108.105	142.696	109.274	114.296	160.397	101.149	138.38	92.1488	69.6266	57.5413	119.38	77.0721	114.143	114.726	91.6832	68.9726	125.761	105.102	115.816	88.5414	98.1094	15.9766	403.06	21.7945	113.893	55.1005	6.35757	86.6649	12.492	12.9857	138.639	115.207	104.18	473.556	34.411	92.4907	189.88	16.776	82.6892	12.7157	830.08
NCAPD2		235		ENSG00000010292	66.7495	50.5335	68.9618	59.7606	66.0937	64.3776	50.3484	57.3278	44.8689	50.4581	68.7844	57.4533	45.1543	52.8019	53.7282	74.5922	62.5473	61.8983	54.3849	59.3774	54.7182	54.8641	53.5537	52.4819	56.4435	71.8946	41.2959	83.711	60.0463	28.2622	83.0856	33.8527	67.7536	59.1343	54.6874	33.7138	64.1008	44.0199	24.8997	42.135	54.7683	63.4238	64.4629	40.8735	49.7089
IFFO1		236		ENSG00000010295	8.84533	6.36323	17.2464	7.58399	12.9362	6.44434	12.7306	8.27968	13.4571	8.70772	10.7994	13.2344	6.66533	19.6844	9.11992	20.3965	7.49655	9.55343	10.877	13.1323	3.67819	8.67349	8.70888	12.4038	14.8498	33.6504	4.75431	19.0022	14.846	33.0711	27.5434	19.6589	29.6796	19.1718	5.80135	30.5433	17.5292	4.16953	16.4204	9.3213	7.44134	35.8777	10.2872	24.7967	4.1627
GIPR		237		ENSG00000010310	3.27605	3.85855	3.69226	2.99454	5.14935	3.4852	6.04451	3.20988	5.16501	2.9544	4.9409	2.9062	3.03861	6.22225	3.96518	4.20748	5.01943	2.78642	5.43849	3.61231	3.0996	4.45579	4.57117	5.49198	2.69122	4.25438	2.36567	2.97964	5.26573	6.34019	2.58675	2.97862	6.2903	2.06203	1.00557	5.67106	4.4797	4.05884	14.7604	2.37332	10.0057	9.46051	3.35453	3.14954	5.59895
PHF7		238		ENSG00000010318	5.81499	10.0864	5.26444	10.1879	4.64697	8.02255	6.41596	8.93965	3.09198	9.25195	5.61145	8.09264	8.23364	7.90866	8.49682	4.84835	9.35439	9.07007	11.4046	11.0627	9.50543	9.08166	9.33938	8.54605	5.47856	5.72532	4.96102	3.1483	4.55231	5.02379	5.19171	8.18473	5.36005	3.69803	3.09405	6.1176	5.77816	6.08826	8.29991	9.66526	5.7699	7.18005	7.77133	3.92517	2.23958
SEMA3G		239		ENSG00000010319	21.8676	45.4226	16.0554	42.6071	20.5346	46.0968	18.066	45.2982	6.2191	49.7584	31.3747	40.9998	30.1247	25.6741	28.6909	17.638	44.1318	57.9745	33.3615	35.2953	68.3977	86.6329	24.8656	32.55	23.5242	43.5622	3.62889	11.8998	8.05147	141.15	3.46114	30.3819	18.9374	31.2884	20.5754	50.7493	6.14606	11.7337	450.349	46.7441	3.04523	36.9614	29.7435	181.921	0.730297
NISCH		240		ENSG00000010322	52.0892	59.3337	54.8121	65.2288	59.7826	61.1226	58.5203	69.8673	50.842	67.4848	52.9029	64.7412	77.8602	106.244	81.6261	88.6636	71.7061	64.4857	82.1049	81.7285	60.5041	71.3607	73.4146	86.6929	52.7912	79.0229	39.6192	48.4051	53.0989	108.535	71.9371	82.9351	90.4342	62.1166	47.7	92.7687	56.7212	40.736	101.214	49.1174	52.9137	116.913	58.6484	99.9861	33.545
STAB1		241		ENSG00000010327	45.9466	29.3792	100.406	87.8832	48.8874	31.2682	121.127	66.4174	112.225	65.58	63.5258	93.0431	75.1483	88.3618	108.221	63.6416	60.6894	57.548	94.5647	99.7525	27.9377	31.3946	108.329	142.952	108.562	131.728	57.7177	124.189	125.036	231.256	91.7931	56.8269	69.5034	344.428	108.575	145.304	160.1	30.2937	86.4537	110.789	30.0401	41.5901	77.5735	444.649	22.3714
FUZ		242		ENSG00000010361	5.77404	5.41551	4.88331	4.91495	4.61557	4.89901	4.72755	4.13984	5.55151	5.86994	3.91743	4.82876	4.999	6.01872	5.32468	6.04651	4.40015	5.31694	6.49372	6.02052	4.8767	5.88437	3.46779	4.42037	6.51179	7.28677	3.95044	6.40903	5.55449	10.6655	6.21183	8.62505	6.17956	5.55556	3.50659	9.91319	5.71324	4.9444	16.4652	4.60906	4.94563	8.0832	4.4168	8.50845	3.40805
SLC6A13		243		ENSG00000010379	1.06472	2.40313	0.809914	3.77572	0.439578	0.46031	1.78972	1.10996	1.08922	2.33242	0.811719	0.804793	0.653464	0.726899	1.01962	0.808059	0.684467	0.909851	0.405857	0.263398	1.52913	1.29252	0.0394067	0.241111	0.913093	0.294186	0	0.0374797	0.13589	0.188056	0.036433	2.77141	0.110745	0.0681664	0.386756	0.089308	0.194769	0.0368985	0.134593	4.74664	0.251861	0.158051	0.559089	0.11752	0.292119
IDS		244		ENSG00000010404	49.714	92.8084	56.8845	76.2631	57.6476	52.4425	62.4712	70.6173	68.7615	95.5128	45.3151	66.8426	93.9027	113.513	80.6632	101.37	90.0237	77.906	76.4229	108.332	91.4174	88.7077	70.0651	80.6383	77.1083	59.9461	56.5005	80.2628	58.6025	76.9151	120.739	79.6716	100.844	58.9469	48.1899	94.9567	93.446	40.2563	59.7145	137.962	45.4952	79.116	81.5431	54.3178	36.1741
PRSS3		245		ENSG00000010438	59.3784	86.1744	35.0645	73.6266	44.3346	57.5059	66.9961	60.2677	65.9857	87.4659	46.4445	55.5307	75.1157	34.3678	67.9179	33.5484	94.9454	87.1466	77.2346	64.0056	91.4587	70.1022	66.1638	51.062	53.0795	0.0226297	82.9822	0.0936993	21.3856	0.322382	0	42.9698	0	0.0681664	42.0275	7.7698	28.5662	44.1675	0	91.3557	58.9812	0	54.4552	0	68.3315
ZNF200		246		ENSG00000010539	8.47678	6.7017	7.98004	6.24947	7.28444	5.49084	8.47582	5.42979	10.7165	6.9584	9.38771	6.39364	6.30592	8.95539	5.94778	7.35612	5.21499	5.48754	6.73723	6.77308	7.23239	7.68709	5.87159	7.90309	8.0256	9.64025	6.54578	8.39546	4.99395	8.32821	11.8954	8.05522	9.85628	9.76484	6.1881	7.94841	5.99457	5.90376	8.12045	8.32382	6.4339	10.9733	5.50702	12.8332	5.0634
CD4		247		ENSG00000010610	39.3535	21.4928	79.8004	26.723	56.1718	19.07	58.2502	25.709	61.3829	29.6995	38.0449	50.076	27.5108	67.9796	34.9219	100.171	34.2234	55.444	39.8552	51.6259	16.3659	50.9865	32.2347	47.365	75.8107	135.778	47.2675	166.016	94.2735	81.912	118.571	29.9157	169.174	110.924	23.6179	47.6235	100.955	13.3204	26.2905	63.0134	27.5215	120.909	49.9825	95.3323	13.194
LRRC23		248		ENSG00000010626	2.00658	1.28618	2.40592	2.34355	1.47573	1.15078	1.89102	2.4899	2.84603	2.02143	1.72931	0.760083	1.50297	2.32608	1.78433	2.81427	1.59709	1.905	2.19163	2.55872	2.47968	2.68708	1.93093	2.27716	2.33079	2.60242	1.72257	2.81098	1.76657	3.30442	2.36815	2.66781	2.34779	3.06749	2.08848	4.59936	2.40216	2.02942	3.63401	1.20386	3.31998	3.45455	2.40408	4.16021	2.50735
BTK		249		ENSG00000010671	11.8757	4.33241	24.9644	5.43574	28.3528	4.63598	11.1773	5.1898	16.1626	5.98656	10.27	7.64554	6.14256	39.2235	5.83449	52.273	5.93205	18.1117	18.3853	39.3591	5.08334	19.1837	6.85676	16.1277	20.7128	65.2641	9.64642	63.5281	24.9018	18.4833	112.378	10.4381	65.3837	47.8358	6.11075	32.4635	36.8547	5.49788	3.81347	7.56711	9.68519	94.876	13.474	43.5765	6.59702
HFE		250		ENSG00000010704	11.8757	9.34176	9.79043	9.6346	12.214	10.9488	14.5541	10.4096	15.8815	8.70772	10.87	8.00322	7.87424	7.55975	9.7147	6.71525	9.94107	9.01321	8.11714	7.48802	9.05082	7.17689	8.90591	8.11741	10.5246	7.49043	12.7471	9.74473	13.7928	12.6804	4.4084	13.08	5.04996	13.0709	15.7539	10.8286	12.4003	10.0733	10.3188	13.6552	14.5163	4.74154	8.80565	6.79266	8.88529
SCMH1		251		ENSG00000010803	30.4263	32.8315	20.7719	26.9508	24.0512	31.1038	25.934	33.9887	21.3979	31.2156	22.0223	34.3379	36.0385	27.3023	34.2139	25.9972	28.4869	27.8926	32.3062	32.1345	35.418	31.0545	28.7669	27.1116	23.9086	18.8958	26.987	18.0465	22.7445	27.8861	17.5972	39.5509	20.6871	21.6087	26.0932	29.0698	23.8051	33.6145	50.0238	35.5998	24.5908	20.6596	30.079	27.4762	22.3228
FYN		252		ENSG00000010810	30.5492	26.9422	40.7101	25.5187	39.2481	16.4068	37.7866	27.0889	29.9009	34.3644	29.1866	43.0564	28.8177	66.3222	20.8739	64.0038	27.2483	36.4225	32.428	38.9829	17.523	35.3062	19.5063	30.2996	54.2329	112.854	19.5225	85.6224	36.5374	102.491	119.373	56.9046	120.845	76.8406	27.9754	75.9565	52.0251	24.2054	103.682	57.0629	26.9033	141.253	45.6496	95.6379	18.0627
HIVEP2		253		ENSG00000010818	35.2994	32.7977	37.1369	28.6434	33.251	26.5665	41.2648	31.1088	36.2956	25.851	27.1044	29.1514	28.5237	52.8601	28.7759	56.3691	43.0888	35.0008	32.428	42.5952	31.0786	38.1294	27.9393	32.3089	37.9895	61.5754	31.7413	59.1055	31.6793	83.2821	92.9225	49.4451	81.7518	44.3082	28.9552	47.4449	43.5634	28.6701	65.816	53.8985	38.6492	91.4666	33.5733	60.7579	23.5156
FMO1		254		ENSG00000010932	31.0815	92.436	11.4817	118.935	8.1636	18.5768	17.3231	81.2068	0.210817	149.897	1.23522	15.9617	152.453	71.8467	101.056	43.5794	92.3379	56.297	72.7702	66.1504	147.499	82.007	92.1722	59.3937	15.3784	2.73819	0.0229677	0.487237	11.7035	9.1073	0.255031	14.6859	0.664469	8.33334	1.21184	2.50062	17.9621	0.221391	6.86425	57.4756	0.183172	0.970887	51.6318	0.634609	0
ELOA		255		ENSG00000011007	39.6811	34.2193	37.7801	34.3395	35.4175	34.3589	35.5917	29.0989	40.5471	34.1312	37.692	34.8744	34.0455	31.6637	30.5886	33.8827	39.2754	36.6784	31.941	33.2634	39.2615	34.9661	31.4465	31.5856	36.4516	45.1463	51.6543	33.1508	31.7982	41.1038	36.3055	35.3031	36.2357	51.1418	35.891	33.6468	31.3362	44.0937	69.2257	35.7374	42.9995	33.3037	31.8121	52.837	62.8543
LYPLA2		256		ENSG00000011009	34.7671	34.6931	29.7286	31.6379	37.4584	36.8577	43.7974	37.7985	45.8175	34.17	41.9624	34.5167	29.5366	22.3013	31.3816	26.4988	44.6859	41.711	35.8778	32.2474	38.435	37.4151	31.5253	29.6567	34.0007	18.5337	39.5044	20.1266	22.8465	20.0952	22.0602	27.0925	20.0448	17.1098	33.3126	19.0896	25.5364	44.0937	13.2799	40.484	37.2525	19.9145	26.9201	23.8096	56.6711
CLCN6		257		ENSG00000011021	12.2852	20.9851	16.9129	23.0775	14.8829	13.8422	19.4843	19.4392	12.1571	17.3766	17.399	17.2136	19.1138	24.1912	20.5906	22.2634	17.9265	16.0645	25.0008	26.6032	15.1674	18.6735	21.5949	23.87	15.3784	22.2676	8.68178	14.7108	14.3194	27.4562	24.738	24.2175	20.4878	16.3088	12.8661	19.7817	14.2182	7.60109	27.3673	18.2643	15.043	30.7749	18.9811	24.8202	8.42276
MRC2		258		ENSG00000011028	19.5334	10.3233	43.1875	20.6037	26.5317	10.7515	29.3446	18.0893	37.0686	16.8712	23.3634	30.6716	14.5396	15.7592	21.6103	15.1302	13.1353	13.1644	20.0088	17.911	7.10841	8.40138	17.2995	17.0653	35.6587	19.8689	15.7099	11.2252	45.7779	243.023	5.46496	99.7967	6.35675	39.1786	18.3065	86.8744	34.1496	28.4119	40.0639	18.1955	19.3704	23.0078	22.9226	45.7388	7.32732
SLC6A7		259		ENSG00000011083	4.58647	8.12327	4.28778	5.72868	6.59367	7.69375	9.04988	11.3996	3.02171	5.67557	6.31729	4.11339	7.02473	6.54209	10.1112	4.7369	9.06104	4.52082	11.1611	6.88597	5.66193	7.38097	8.23599	10.0195	2.11453	0.158408	2.61831	0.0374797	4.38244	0.134326	0.145732	3.62615	0.177192	0.408998	4.04805	3.08113	3.80882	5.71927	0	2.92366	15.043	0.203209	7.93906	0	4.86865
TSPAN9		260		ENSG00000011105	14.7832	16.9235	19.4618	13.2476	15.0085	10.4885	15.1282	17.4293	17.8492	19.5924	16.2344	20.3881	9.73661	10.4673	15.4925	10.0311	9.22401	9.58186	12.8251	11.4014	16.4898	12.8572	18.6788	16.9582	15.907	22.3355	10.3584	29.1218	14.5572	92.2551	6.79476	46.7514	12.4699	17.3654	16.5274	42.8009	12.963	12.6193	79.9932	15.0654	12.4328	19.5306	20.1272	27.6642	12.8289
BTBD7		261		ENSG00000011114	36.4051	39.6009	32.8015	43.8114	36.8618	41.2306	38.5633	37.3485	35.5578	34.5976	35.998	34.8297	38.2603	39.805	45.4863	38.2853	47.7171	41.6825	38.597	38.7195	44.3862	37.5511	42.0469	40.8282	28.8345	21.1135	44.4195	22.9751	31.6114	33.3934	23.3354	35.6657	23.7658	26.7042	36.4067	25.0509	33.6951	34.2418	27.8159	38.5923	41.6257	23.211	34.9989	21.5767	36.6609
APBA3		262		ENSG00000011132	11.7119	16.585	12.4822	13.3778	13.7525	13.8093	17.0192	14.2194	12.8247	14.3055	13.4816	14.4416	14.6376	19.6844	15.7474	19.8392	19.1651	17.9695	15.9096	18.0616	13.3076	16.3266	11.1915	12.6717	12.3988	14.9582	7.51043	16.2849	11.5336	13.2983	20.949	12.7433	20.2663	12.9857	8.63756	11.1858	11.2966	6.71553	12.0685	14.6527	11.1735	27.9299	13.0268	20.331	8.56882
MKS1		263		ENSG00000011143	10.9748	11.3387	9.71897	10.6762	10.3301	10.8502	8.54336	8.66966	8.81917	8.39673	9.56417	10.194	9.0178	10.0894	9.82799	7.49544	8.14842	7.76216	10.9176	8.88026	7.687	9.38778	8.55125	8.86753	8.98675	8.98399	7.28075	7.08367	10.1238	8.51627	6.90406	7.25229	7.90718	6.73143	9.64313	10.8956	9.80339	7.60109	8.92801	5.9849	8.3801	8.48962	9.11314	6.29908	4.6739
ABHD5		264		ENSG00000011198	19.042	25.4529	14.0067	25.1606	11.0209	14.5984	20.2609	20.1292	22.8736	22.469	18.1755	13.8156	24.5049	14.3926	17.1069	9.52952	18.774	15.8655	14.9761	14.6374	32.1945	22.0749	17.2601	16.3152	10.885	14.2567	44.4424	7.77704	10.5315	25.6563	4.17158	17.5091	9.01462	17.7914	19.3378	12.2575	10.8422	25.3862	187.937	39.0738	15.707	11.5829	12.7752	50.6277	28.7007
ANOS1		265		ENSG00000011201	0.614259	0.473857	2.04861	0.45569	0.941954	0.591827	0.57406	0.629976	2.45953	0.62198	0.741135	0.849504	0.294059	1.33749	0.962973	2.14554	0.293343	1.42164	0.730543	1.24173	0.20664	1.08844	0.275847	1.28593	1.5859	1.58408	0.964642	9.10757	2.53095	6.66257	3.77082	1.37276	3.27804	3.76619	0.876648	1.87547	2.14246	1.21765	5.69778	1.10067	0.6411	1.78372	1.14613	3.07903	0.170403
AKAP8L		266		ENSG00000011243	36.5689	40.7856	32.0392	40.4588	36.171	34.2931	38.6646	41.6084	30.7441	37.4354	35.0451	33.9802	35.8752	44.777	39.0571	44.4154	34.1908	32.8115	53.7355	48.2018	34.1782	45.1702	36.8058	43.8019	30.4685	51.7541	20.8776	31.5017	33.5308	44.8918	52.2632	45.3786	48.8606	31.7996	23.5664	45.1675	35.1234	18.8551	44.999	37.2164	34.94	70.7167	38.0739	54.6703	22.055
MBTD1		267		ENSG00000011258	20.8439	32.3238	21.296	36.4552	21.6963	26.4021	22.7935	34.1687	15.4599	29.4274	17.2226	23.4731	38.587	39.3688	34.0439	31.1799	29.041	26.5278	27.4359	28.3717	34.5915	28.6055	28.8851	32.8447	22.2987	19.4615	26.9181	18.9273	30.3883	16.0654	28.8914	22.0418	27.5311	18.5413	22.0709	22.8182	32.6996	20.5894	18.3944	25.5906	23.5146	24.2948	30.0231	11.1174	23.3208
UTP18		268		ENSG00000011260	23.2599	16.7542	25.3694	16.6978	24.4908	23.3114	16.7828	19.3792	23.4007	19.1648	20.0812	21.2376	16.892	18.6958	17.5601	25.3842	20.3711	21.5521	19.3188	20.9589	19.5481	20.1701	19.9398	18.8335	21.2895	26.2957	23.5878	31.4455	23.9845	16.6027	35.085	14.401	30.1447	34.0321	28.3879	18.7547	21.6627	30.7734	14.8052	15.2374	22.782	24.2948	18.7015	24.3737	43.2093
RNF216		269		ENSG00000011275	28.9111	25.7237	28.7281	22.8822	33.408	28.4406	25.9002	24.2391	25.2629	25.6178	25.0574	28.8384	26.5633	39.1944	27.8129	41.9633	25.8468	28.7172	29.5058	34.7309	25.334	29.2518	23.9987	27.6474	31.2374	55.6012	23.5419	41.134	30.4903	51.2588	66.2353	68.2492	65.1622	48.0232	24.8298	37.9112	32.0937	18.2648	41.7239	30.4748	23.0567	77.1065	26.8642	51.0037	20.9352
TTC19		270		ENSG00000011295	58.068	72.2633	41.8535	70.7622	54.2879	67.008	52.0368	64.7975	47.3284	73.0049	43.7623	51.8198	66.5226	42.887	63.7828	43.05	57.1041	54.3067	61.2844	55.4264	87.7392	67.2791	64.3905	52.8837	50.1961	23.6028	86.9556	23.0126	43.3658	30.1965	22.6249	40.6387	23.1678	25.6646	58.1166	37.2191	40.9449	75.3468	29.117	71.9907	44.213	21.3821	55.6293	22.5404	171.571
PTBP1		271		ENSG00000011304	180.879	156.61	178.014	164.634	189.772	192.442	158.001	177.113	160.818	155.961	213.059	186.98	143.272	138.256	175.091	168.996	190.38	186.747	174.194	164.962	172.668	154.388	149.864	152.355	152.03	137.113	187.026	144.091	140.272	175.403	160.396	113.162	140.712	166.156	205.445	126.014	150.773	142.244	141.727	147.593	184.591	154.619	159.005	187.21	210.983
SYT7		272		ENSG00000011347	14.9879	15.6373	9.64751	26.2673	16.5156	20.5167	32.5188	22.1091	8.99486	14.5777	20.0459	21.7741	20.4207	11.1942	23.8478	11.5636	27.7372	20.0451	19.6029	12.6431	58.0658	27.1429	20.058	17.869	11.0773	1.62934	5.97159	0.412277	10.5315	14.0774	0.309681	17.6904	1.92696	1.12475	13.8717	9.60061	7.27139	11.4016	14.5361	10.5596	12.9365	1.96435	15.6265	2.53843	15.7744
LARS2		273		ENSG00000011376	26.2493	15.5358	24.5833	15.5586	20.2834	21.3715	16.9516	17.8793	21.0817	14.9664	30.563	22.0871	16.9574	16.2825	16.1156	16.7463	15.8405	18.3392	14.7326	13.8472	21.7385	18.9116	18.6788	16.5563	16.748	14.4151	39.78	21.1573	20.7232	10.6655	17.0507	13.6498	16.4345	19.7512	26.7893	14.3563	16.88	40.1456	18.3047	12.3481	22.9651	13.2086	13.6138	16.1238	57.8152
PIK3C2A		274		ENSG00000011405	49.4683	56.389	55.2885	59.4676	53.5658	60.0376	59.6684	59.2777	54.2502	41.7115	58.9026	46.4992	58.485	66.0606	63.188	54.7251	68.8379	58.5148	42.2903	51.1368	60.4215	44.1158	53.0808	57.7327	35.0339	38.4026	70.5337	54.7954	53.4896	68.1302	43.6468	57.8111	51.1419	77.5222	86.1951	52.7364	54.8817	48.0419	87.1266	75.9463	76.3367	40.1451	51.7716	65.0356	97.8842
PLAUR		275		ENSG00000011422	30.3035	6.05861	58.9332	4.16631	18.6193	4.66886	20.8012	3.11988	92.6189	3.53751	20.7165	4.20281	3.39801	2.64591	3.79525	3.51088	5.08461	7.3641	4.38326	2.89737	5.66193	5.2041	3.23135	3.75062	41.3535	3.75653	166.699	11.2814	8.45914	160.009	5.08241	29.6826	8.88173	23.1425	19.0284	31.5481	16.036	33.9097	8.65882	8.80537	33.5204	16.9567	7.63156	38.7346	53.9446
ANLN		276		ENSG00000011426	22.2771	9.24022	28.0373	13.6707	20.2834	15.7492	8.67843	10.6196	13.422	8.00799	24.9515	10.6859	7.22077	7.79235	11.9522	10.6441	11.1144	11.0035	7.46777	8.42873	7.687	7.17689	10.7186	8.78716	6.77611	7.39991	11.5298	22.0006	18.498	4.54022	6.32113	8.26243	6.09096	25.2727	31.0694	2.63459	13.5906	15.0177	0.224322	3.26762	14.7911	3.65776	10.5947	1.24571	36.1741
WIZ		277		ENSG00000011451	27.9693	25.7914	27.7515	27.8297	30.9275	33.9643	28.9394	30.9888	28.0738	26.473	32.3982	31.3422	27.5435	25.7613	27.9829	29.2016	32.6915	30.5653	30.764	30.7799	29.3428	30.0001	26.6783	25.8793	32.0303	30.8443	30.4092	31.2768	28.6557	49.2708	27.9624	43.8764	28.7272	35.5658	31.6109	28.065	27.6789	29.5926	68.7771	27.2416	32.2382	33.2134	27.0319	56.8327	27.2401
RABGAP1		278		ENSG00000011454	26.4541	25.9268	31.1817	32.3215	27.7876	28.9667	29.9524	30.8388	31.5874	31.1379	27.2455	28.2572	34.6989	38.8745	30.8718	36.6134	32.3329	29.3142	29.3029	31.683	34.5915	35.9525	33.1804	30.3264	32.5109	40.5977	40.7217	45.1069	39.0683	59.2646	47.0533	73.2741	45.4718	36.4009	26.8925	52.3791	34.3227	42.7285	70.2127	30.9908	46.1821	42.0643	31.4487	42.8948	39.1439
DCN		279		ENSG00000011465	113.351	55.5429	176.132	108.324	142.392	64.8051	125.685	112.826	265.524	146.865	69.1373	141.241	126.674	152.62	156.228	110.955	63.7532	63.5474	100.409	104.87	51.5359	62.6192	180.207	154.606	462.193	411.951	127.907	656.682	464.794	2207.57	151.252	2080.19	134.821	476.006	236.076	3372.07	282.437	583.439	660.673	146.527	118.604	357.399	215.585	651.672	34.4457
QPCTL		280		ENSG00000011478	5.40548	3.85855	6.14582	4.32906	5.93431	5.49084	5.03146	4.10984	4.32175	3.92625	6.52905	5.32058	3.5287	4.12879	4.47499	4.68117	4.88905	4.20806	5.60083	5.79475	4.33943	4.89797	4.41355	4.84901	4.87784	8.68981	5.67301	7.57091	5.92819	5.31931	6.1754	3.31533	3.89822	4.56715	3.55816	6.25156	4.4797	6.75243	2.10863	2.02936	5.51804	5.2157	4.86407	4.23072	4.5035
PPP5C		281		ENSG00000011485	35.627	25.6898	31.8487	30.7917	33.7219	30.0188	28.8043	28.8589	34.4686	29.6607	34.8333	31.6105	28.4257	29.2213	27.6147	29.5917	30.1492	31.8448	29.1	28.5598	28.1443	29.728	31.0525	29.8442	29.0508	38.6515	40.9743	36.1492	29.1993	39.4113	34.5021	29.9157	35.5048	38.0709	44.8637	28.8242	30.4057	41.8429	29.0721	30.0621	39.4964	33.7778	25.5783	45.1512	57.8882
CEP68		282		ENSG00000011523	12.8585	10.4926	14.0067	11.6852	13.5013	14.1052	9.82655	17.3393	11.9814	14.2667	11.1523	17.6607	16.2059	27.8257	16.7671	24.8269	10.0389	10.8613	14.2456	16.5941	12.6877	14.3198	14.4622	14.8685	19.8718	29.0565	14.1481	33.6381	23.2711	62.381	29.8569	43.462	46.0477	28.0505	12.5309	46.1499	18.9359	16.3829	74.7889	9.87164	14.0355	39.8741	17.3038	30.6257	13.121
MAP4K3		283		ENSG00000011566	29.8939	39.7363	23.7019	41.9561	24.6164	38.4359	34.3423	40.0184	29.0927	33.0038	29.5395	30.761	43.3246	33.4083	38.349	24.7155	43.6755	35.5126	29.8711	29.2748	43.0637	27.0409	38.5397	36.1399	25.3744	12.2653	32.1547	18.8336	31.0678	30.6263	11.1849	31.677	12.1598	16.5133	36.6645	22.4833	33.8466	21.6225	33.1996	47.776	29.5135	9.43793	34.5237	15.4891	33.8371
ZBTB32		284		ENSG00000011590	0.941864	0.0676939	1.54837	0.0325493	1.66412	0.131517	0.270146	0.149994	1.15949	0.0777475	1.23522	0.178843	0	1.30842	0	3.14864	0.35853	0.284328	0.527614	1.31699	0.123984	1.29252	0.0394067	0.803704	1.77813	13.9399	0.252644	6.95249	1.05315	1.2358	5.50139	0.595724	12.0269	4.72052	0.360973	3.37138	1.688	0.147594	0.0897288	0.275168	0.755582	8.91861	0.447271	2.27989	0.730297
TYROBP		285		ENSG00000011600	29.4025	15.5019	52.6921	22.459	25.9979	14.434	47.9171	18.1193	77.5806	24.4516	32.5041	26.8264	19.3425	18.2306	22.375	21.7619	25.8468	32.6978	22.241	22.6146	10.1253	15.2721	28.4516	30.7551	68.6021	62.5259	30.0647	53.09	53.5745	87.0433	24.1005	33.49	30.9199	73.3982	27.6918	41.8185	76.1765	20.3311	31.4948	44.3364	17.8363	18.9662	36.1451	95.8024	12.8532
TMEM159		286		ENSG00000011638	8.88628	12.1511	8.02768	9.79735	11.6802	11.5406	12.0215	11.5196	8.46781	11.3511	7.6231	9.07628	8.29899	9.15892	10.621	10.3933	11.9619	11.0604	9.29413	8.42873	13.0596	8.97962	8.59065	10.2338	11.0052	8.7577	15.8247	14.336	11.6186	13.7013	6.8312	25.4866	5.89162	5.53852	5.67243	10.5383	7.27139	12.4717	11.3507	7.6703	15.5238	7.74452	9.89587	6.53412	14.0704
BRCA1		287		ENSG00000012048	18.8373	9.07098	24.2498	11.9782	16.39	12.6914	6.55103	9.86962	9.27594	7.93024	18.9166	10.1046	8.23364	11.5141	12.3204	13.7649	9.12623	9.66716	9.98409	12.1916	7.02575	8.46941	11.1521	11.6001	10.068	13.1705	12.9078	20.745	12.1621	5.05066	13.8263	5.51692	15.4378	20.4499	25.758	8.86382	14.9107	18.7813	5.24913	4.09312	11.5856	10.9055	10.8184	4.55978	12.6828
ERCC1		288		ENSG00000012061	23.6285	21.9667	23.2017	22.1661	27.3167	24.2649	20.9025	25.079	27.4062	27.1339	18.7401	23.339	26.1385	28.2618	21.5536	28.6164	21.7726	23.1728	25.6908	28.5222	23.3503	26.3606	27.8211	27.2724	25.9751	26.3862	19.6374	30.0962	27.7555	46.2887	34.666	29.0092	32.4039	26.5167	17.765	37.0628	28.4796	20.7001	29.8797	16.6476	23.1712	38.4065	20.9099	47.6426	22.7853
CD22		289		ENSG00000012124	7.90347	2.33544	42.4967	1.59492	54.4135	2.56458	6.41596	3.20988	3.7947	2.87666	5.3644	5.27587	1.96039	104.848	1.6144	210.318	1.46672	36.7352	47.6476	157.813	8.63754	54.9661	3.11313	26.4687	24.3171	91.9671	2.9858	99.9772	8.91776	14.1311	366.17	19.9438	225.432	104.431	2.34632	34.1826	52.0467	1.07006	2.0189	2.5797	10.395	303.91	15.0115	123.514	2.5317
SEMA3B		290		ENSG00000012171	151.968	277.68	82.0872	282.496	126.913	218.187	193.863	275.899	75.7184	282.418	158.073	187.785	264.228	145.874	259.974	119.648	269.745	230.903	260.479	208.047	287.436	263.504	212.363	202.801	103.492	3.62075	54.4793	0.880774	71.495	40.2172	0.273248	198.946	0.686618	1.39741	104.218	48.07	88.8148	40.4039	52.0427	229.352	84.0757	10.5217	198.393	9.07255	68.6723
MBTPS2		291		ENSG00000012174	11.5071	10.5941	11.982	12.2711	9.85911	10.6529	9.28626	11.8195	13.7734	12.0897	9.95238	11.133	13.0039	11.6304	11.1875	9.27874	11.6685	11.3731	8.523	10.7993	12.977	8.87757	11.2309	9.37655	9.1069	8.73507	13.2983	17.5967	13.8608	14.6953	9.90979	12.044	10.0778	18.831	14.31	12.7487	12.1839	9.81501	18.1701	14.5495	13.5547	9.00893	12.4956	9.9657	14.1434
PRICKLE3		292		ENSG00000012211	6.18354	5.14474	5.45501	4.49181	6.62507	4.66886	5.53799	5.75978	4.84879	5.67557	5.99966	5.67826	6.53464	5.14644	6.65584	6.60379	7.56173	6.96604	6.41254	4.77879	5.78591	4.28573	5.16227	5.38482	3.96474	3.82442	5.14476	3.52309	5.52052	6.34019	5.00954	5.62053	4.98351	4.2604	5.25989	4.44307	4.32821	4.75991	6.72966	3.88674	6.59417	6.68332	5.31134	7.92085	9.1774
LTF		293		ENSG00000012223	6.75685	1.38773	14.5546	1.59492	19.3728	4.47158	3.17421	1.91993	18.833	1.36058	2.32928	1.16248	0.980196	9.59506	1.47278	74.23	1.043	12.5104	5.88493	34.5804	3.92615	15.4422	1.22161	3.40235	5.5987	7.51306	1.67664	21.4384	5.07888	7.84464	47.1261	4.37728	17.8742	23.9775	2.68151	7.59118	5.30206	1.03316	10.4085	0.412751	3.11392	5.9608	2.73953	4.58328	0.949387
EXTL3		294		ENSG00000012232	24.2837	14.7573	26.8463	18.3904	23.8314	18.8727	23.3001	15.7494	29.6198	17.0267	22.9752	21.7294	16.3366	16.2244	17.6167	18.5575	17.731	17.7705	18.8318	21.0718	14.2168	14.6599	15.9991	16.5027	18.6944	19.8236	18.3741	24.4555	22.133	34.3337	16.7228	31.8583	16.8997	25.7328	21.7615	24.582	19.9314	19.3717	40.4228	17.0604	23.7894	19.6887	16.8845	28.2283	16.6021
NR1H4		295		ENSG00000012504	73.1788	119.378	51.3819	126.096	71.1175	120.93	104.242	94.1963	50.4907	156.311	49.1972	31.5658	174.409	91.8509	111.818	57.4836	102.735	96.1314	122.609	102.876	156.922	125.306	136.189	109.974	85.5424	0.248927	52.3203	13.0055	54.22	0.0537304	1.47554	62.0589	1.77192	2.82891	89.0055	9.22105	63.0836	36.8616	0	106.868	32.5816	0.203209	103.124	0.023504	41.8704
ELOVL5		296		ENSG00000012660	26.2903	22.0682	52.0489	29.4246	36.8618	17.0972	35.5579	18.0893	38.9309	36.4636	39.2801	22.4001	14.7356	49.5745	15.1243	68.1556	30.2469	55.6146	33.2803	52.9806	15.498	41.1226	20.6885	28.6119	54.7375	89.7494	24.7362	86.447	35.9428	138.517	97.1305	38.6703	88.8394	119.751	47.7515	45.5917	48.4759	22.3974	276.051	62.1191	22.6675	104.698	22.4195	225.404	43.6474
ALOX5		297		ENSG00000012779	58.8051	65.3246	35.3027	15.4935	41.0064	28.1776	15.0944	12.5095	55.7259	27.5226	17.0461	16.3194	14.899	43.3232	19.7976	58.0688	28.2913	30.7075	29.1	48.3899	27.8137	45.7824	14.3046	21.834	40.7287	39.6246	17.8459	37.2361	28.7916	47.7932	89.8985	17.6904	43.3012	51.0055	22.9475	42.9125	37.5472	8.63425	14.4463	86.609	16.1191	86.1606	35.5021	141.001	16.1639
KDM5D		298		ENSG00000012817	0	0.0676939	78.3234	120.725	86.0318	95.876	109.51	119.545	75.8238	126.262	0	0.134132	137.195	169.891	0	0	0.0325937	0	0	0.0376282	0	0	0.11822	0	69.2749	116.52	37.8966	0	0.0169862	87.1239	99.2983	82.6243	106.869	0.0170416	0	104.624	95.8698	31.8065	60.8361	131.84	0	0	0	0	0
CALCOCO1		299		ENSG00000012822	61.6716	89.9652	48.309	75.7748	49.2328	57.2428	64.8687	73.5271	55.5503	80.5075	43.374	59.5547	76.2265	84.7855	79.1054	71.75	62.0258	57.2353	81.5367	75.0307	71.9519	72.8573	69.7104	77.8521	54.7375	95.701	34.5434	50.5227	62.4413	115.923	52.5729	127.226	60.3337	35.6169	23.2054	123.558	64.5336	32.5076	220.867	80.7273	48.6778	96.3888	70.0818	96.39	18.2818
UBR7		300		ENSG00000012963	31.0815	26.5699	28.8711	32.2889	26.4061	29.0653	23.8404	26.429	27.3359	28.4945	26.1515	25.9769	28.197	27.0116	25.6321	28.4492	27.5417	29.428	26.4619	26.5279	29.1775	28.7416	30.3431	28.4779	29.1949	27.4951	39.5044	30.4898	28.7407	25.9518	35.1579	29.2682	29.3917	25.4772	30.4506	25.8547	30.6221	37.5258	28.2197	30.406	28.964	24.8592	29.8833	17.393	32.2791
MAP4K5		301		ENSG00000012983	24.9799	29.3792	28.2041	30.1407	29.3576	34.2602	28.7705	30.3588	28.1441	25.7344	30.2454	27.0053	33.2613	37.9732	32.7128	29.118	30.5729	30.6506	26.9895	29.6134	29.2189	23.8776	26.2843	28.9869	26.2154	23.1954	48.7833	37.967	33.3779	42.9843	28.4178	38.2558	29.9454	35.651	44.2192	37.2861	36.3786	35.4964	39.7498	40.6904	35.1231	24.3399	30.1908	25.7839	63.2194
EHD3		302		ENSG00000013016	6.4702	3.01238	8.9567	2.63649	9.38814	2.89338	6.11205	2.33991	7.02723	2.91553	4.72915	3.71099	2.41782	6.92008	2.91724	12.0094	2.5749	4.80515	4.05857	7.22462	1.73577	3.50341	3.11313	5.1705	6.22345	15.3203	3.37625	21.6071	11.143	14.9371	15.8484	8.98766	13.2894	14.9284	8.63756	11.6324	7.61765	1.95562	3.81347	3.78356	3.27419	17.8372	4.02544	12.4101	1.75271
PSMC4		303		ENSG00000013275	61.1393	44.1026	55.1456	40.6541	54.3821	50.7656	58.2839	45.1182	77.686	47.8147	70.5843	51.9986	39.0771	28.0001	37.6126	38.0345	49.1187	53.3684	43.1832	39.5097	48.7256	47.5511	38.855	36.9168	48.5141	42.1818	68.3977	43.9825	40.8858	42.2858	33.5731	41.105	30.2998	43.6776	65.465	33.3342	40.0359	56.3809	42.2174	47.2944	52.4557	31.4071	37.431	60.3818	73.1271
MAN2B2		304		ENSG00000013288	51.434	50.9397	47.2609	49.3773	50.7399	45.9652	48.221	32.7287	63.8073	48.8254	46.515	42.8329	43.1286	44.7479	46.0811	52.9696	38.2976	40.7727	51.5845	47.9008	41.9479	43.8777	36.2935	41.9533	47.4568	49.7854	50.3451	44.7883	45.3022	62.5959	49.8586	53.2007	47.1551	47.9551	31.7656	56.0184	48.2162	39.4814	61.7782	52.4882	65.5983	63.4238	40.7296	62.5442	50.8774
SLC7A14		305		ENSG00000013293	0.368556	0.676939	0.47642	1.00903	0.282586	0.493189	0.0675364	0.479981	0	0.466485	0.282337	1.20719	1.63366	0.814127	0.991296	0.278641	1.10819	0.454925	0.365272	0.451539	0.619919	0.510205	0.866947	0.642963	0.504604	0	0.183741	0.0187399	2.49697	0.0537304	0	2.5901	0	0.0170416	0.876648	1.54056	0.562667	0.073797	0.134593	0.584731	0	0.0225788	0.698861	0.023504	0.0486865
CLDN11		306		ENSG00000013297	0.573309	0.77848	0.833735	0.292944	0.251188	0.0657586	0.405219	1.01996	0.632451	0.194369	0.388214	0.178843	0.620791	0.726899	0.849682	0.306505	0.228156	0.113731	0.324686	0.263398	0.537263	0.442178	1.10339	0.857284	3.02762	2.73819	0.39045	12.2746	3.38026	29.6861	0.455413	20.1769	0.996703	5.09544	2.32054	19.3352	1.29846	3.80055	6.14642	0.412751	0.297654	2.09983	0.894542	9.42511	0.340805
SLC25A39		307		ENSG00000013306	89.8457	69.5216	79.9433	64.6755	82.1383	82.6914	64.5311	70.6173	83.0619	70.6725	99.1003	81.15	55.5117	45.9109	65.0573	56.592	81.2235	84.6161	75.5706	71.9828	79.019	78.9458	63.4053	63.3051	75.8828	52.0483	109.831	56.2383	57.2775	47.3634	52.4818	46.1816	50.0123	46.9666	89.0055	44.654	52.6959	104.312	45.1336	45.953	80.4123	48.025	63.205	58.5015	139.438
MVP		308		ENSG00000013364	344.477	358.202	251.859	325.623	314.393	359.042	424.737	321.827	368.157	402.304	383.943	320.844	317.551	205.189	252.582	176.324	437.081	417.593	229.309	200.521	329.756	286.497	255.907	252.577	279.959	86.3776	309.053	99.5274	168.401	125.971	97.8045	212.829	88.9723	104.823	212.768	119.338	185.334	234.527	61.9577	321.774	285.29	97.2468	255.448	157.688	313.663
NUB1		309		ENSG00000013374	107.373	110.984	105.527	87.102	78.4019	61.0568	131.696	78.5969	127.86	91.3922	146.604	103.505	84.983	75.2486	78.3407	83.7595	119.26	119.247	82.5919	83.8734	97.3686	80.8165	77.1583	81.6831	107.312	55.5786	88.9538	60.586	62.5093	60.3661	89.2792	85.0072	88.9059	48.6197	67.2956	60.4838	86.3261	40.6622	83.4029	137.171	85.7701	65.1172	90.2089	51.8969	49.5142
PGM3		310		ENSG00000013375	65.7257	46.878	50.8817	44.4624	53.6286	54.3823	54.1304	41.5484	62.6829	34.5199	58.4438	46.9016	44.5989	35.0074	43.3621	29.8424	51.6284	40.4599	31.0887	28.033	51.9492	33.8776	44.7266	40.4531	35.947	22.4487	45.4071	31.0332	45.0814	48.0081	14.6461	28.517	14.419	34.7649	71.1632	30.2308	37.742	39.5183	75.1478	39.4178	79.7483	20.9079	34.7753	45.5038	90.7273
RWDD2A		311		ENSG00000013392	9.29579	8.2925	6.55078	4.98005	8.57178	6.74025	8.61089	7.10972	7.20291	5.13133	8.04661	6.39364	7.58018	6.1641	5.94778	4.90408	7.82248	5.94246	4.87029	3.80045	6.24052	5.17008	5.98981	5.78667	7.61712	7.28677	4.98398	6.55895	7.6438	6.01781	5.17349	7.87392	4.27475	4.0559	7.32259	6.4525	5.88636	5.49788	11.8891	7.49832	8.81513	4.67381	5.64679	5.2414	9.03134
CLK1		312		ENSG00000013441	67.4457	102.624	86.232	106.469	72.185	83.0531	83.036	113.726	62.4018	91.3144	63.067	72.7891	104.554	194.198	119.154	137.426	83.1791	76.399	111.935	110.1	80.9201	95.8166	111.757	129.825	78.3818	132.067	47.9795	61.7479	56.717	90.9387	89.0424	77.0815	122.838	72.2223	40.2227	141.196	75.9601	48.5584	157.967	83.3414	65.0717	182.753	85.0094	67.7621	56.3059
POLR3B		313		ENSG00000013503	12.8175	8.32635	11.315	8.95106	10.6755	10.2255	6.92248	8.33968	10.0138	9.79618	10.7994	8.80802	9.05047	7.5016	8.01534	8.19204	8.70251	8.04649	7.87363	8.05244	8.38957	9.01363	11.5856	9.21581	8.41006	7.49043	10.9326	9.76347	9.34242	7.19987	7.85132	5.54282	6.93262	13.0198	13.1755	6.40785	6.73036	10.184	7.85127	4.81543	9.95995	6.34463	6.9327	9.89519	12.3664
ANGEL1		314		ENSG00000013523	17.2402	12.0834	19.7238	13.5405	18.7449	16.8013	12.089	17.3393	16.514	13.1782	15.7403	18.1973	15.7485	20.5567	17.1919	17.5822	14.7323	13.8184	16.4372	18.0239	12.3984	14.5238	13.95	15.1632	13.1678	18.6695	19.6144	17.2782	18.6509	29.3368	18.927	16.4472	20.6207	17.4676	13.4591	24.2248	17.5292	13.468	23.9127	7.32634	17.905	24.227	14.8997	19.8139	15.6527
RNF14		315		ENSG00000013561	35.2994	46.5396	32.3727	45.1134	37.113	41.395	48.3223	40.1984	40.7579	48.7866	41.9624	45.2026	54.8583	40.1248	38.8022	34.44	46.3482	48.1368	35.8778	36.8757	57.0326	41.4967	47.2486	41.8462	33.5682	23.4444	48.4618	29.178	31.7472	21.4922	24.4466	37.1939	22.0604	30.8453	43.8066	24.9169	36.4219	43.3558	45.8963	68.3448	42.9308	24.6334	43.3014	34.5039	60.7607
DNASE1L1		316		ENSG00000013563	26.1265	29.1084	21.0101	26.072	22.4185	21.4373	28.9394	23.2491	30.1117	27.8336	19.093	21.953	29.4712	19.1029	22.7715	21.1488	26.5313	25.817	25.1226	23.2543	24.9621	25.9865	22.7771	23.0127	23.5962	21.453	20.2345	20.5014	17.1561	22.8623	16.8685	22.0936	16.3902	17.2461	19.6214	25.2295	21.9657	19.7407	29.6105	31.0595	35.604	22.2627	23.8451	19.7904	41.5052
DDX11		317		ENSG00000013573	18.6735	20.5789	18.1992	19.4645	17.5517	17.7548	22.5234	31.3488	15.495	19.7479	23.2928	21.7294	20.8455	25.0925	24.9523	23.0715	17.6658	17.6852	13.718	12.1539	25.4167	33.5375	18.7576	23.8432	7.78532	15.7503	4.63947	13.1554	15.7632	19.531	29.3833	4.42908	11.3624	8.99796	10.2619	11.3198	10.5175	7.26901	3.05078	3.54278	9.13568	14.0892	8.44224	29.9911	8.88529
HEBP1		318		ENSG00000013583	106.594	178.137	51.1437	174.757	90.2705	147.036	156.549	170.843	41.1444	203.154	83.5718	148.619	169.28	85.3088	146.91	82.6449	200.712	201.532	144.607	131.925	233.338	174.762	159.597	125.512	103.804	15.7955	20.0967	25.7486	59.6896	28.6383	13.0066	109.484	15.4157	22.6994	64.9751	28.5562	80.2883	26.4193	36.2953	257.316	15.3177	13.6376	113.187	27.1236	23.3452
GPRC5A		319		ENSG00000013588	86.4058	70.6048	107.695	80.9827	72.9386	50.9958	86.0752	58.3177	438.815	75.9204	64.1258	51.6856	70.7048	38.7001	64.3493	32.9632	82.7554	84.7583	38.2318	35.6716	88.4418	90.0002	63.2871	66.0377	53.9686	0.859929	371.571	1.06817	12.281	121.592	0.163949	51.6208	2.61358	3.61282	75.6238	87.0083	21.8142	166.929	13.7734	174.525	385.668	20.5467	80.369	16.0062	508.36
MAMLD1		320		ENSG00000013619	0.859963	1.04926	2.263	1.59492	1.50713	0.953499	1.3845	1.67993	1.61626	1.67157	0.917596	1.60959	1.11089	2.06439	0.962973	1.0867	0.749655	0.909851	1.33933	1.50513	0.785231	0.544219	1.10339	1.41988	2.90748	5.29535	0.734965	8.95766	2.49697	10.7729	2.29528	5.67233	3.67673	2.40287	1.08292	6.09527	2.0559	0.99626	14.4463	1.30705	1.44248	2.37077	1.5934	10.3888	0.778984
CD6		321		ENSG00000013725	17.1993	17.8035	24.7738	11.2295	23.957	6.31282	22.0169	11.1596	12.5787	15.4718	18.3872	24.3226	13.9515	52.8601	9.88464	57.5115	12.6789	22.7463	20.1711	27.732	7.14973	29.3878	9.02413	20.9231	23.7164	61.6207	7.37262	55.2076	13.2153	11.6595	90.5726	15.0226	112.118	35.8896	7.32259	19.8934	28.1983	3.98504	3.45456	23.802	14.2874	139.379	25.2429	51.4503	3.70017
TACC3		322		ENSG00000013810	36.1594	19.1912	44.5929	23.4681	41.1948	29.1311	25.4612	23.3691	27.8278	18.6594	42.0682	25.4851	14.2128	33.8444	22.7148	47.6755	19.6866	25.8454	27.3142	31.2314	18.0603	27.9252	17.8118	23.5217	29.7716	59.9687	17.9377	58.5621	31.7133	23.6414	71.6092	16.0068	66.7348	48.4663	36.3551	21.3669	34.4742	25.9397	15.1642	15.2718	25.9188	74.0358	26.5567	43.9525	27.2644
UFL1		323		ENSG00000014123	50.574	55.8136	42.0679	68.4838	47.5687	56.8483	53.2525	57.7178	43.9905	51.2356	46.3386	49.5395	66.1632	61.4956	54.7762	47.1461	57.7886	50.8379	45.8213	47.0353	65.3808	49.4899	57.9672	52.5622	35.5145	31.2516	50.0695	39.6536	52.2156	28.5308	42.4445	42.3741	38.7828	41.769	56.3375	30.6773	52.6743	29.6664	29.9245	71.7156	49.8227	33.9359	49.9825	20.7305	51.8755
POLA2		324		ENSG00000014138	19.1239	10.5603	20.4384	10.8715	14.5689	13.9079	12.2579	12.0895	11.876	11.0401	19.693	14.1286	8.95245	10.4673	10.5927	14.0156	10.7233	12.9938	12.7033	15.7662	8.4309	10.4422	10.3245	11.7073	13.4561	18.8505	10.1517	17.4843	12.8756	8.73119	17.1964	6.21625	17.542	15.6271	17.9455	12.3245	15.2353	11.4754	6.59506	6.98238	9.77678	16.3922	11.4334	11.517	11.7091
ZC3H3		325		ENSG00000014164	38.0431	62.3799	19.7238	31.1497	14.2549	13.4805	43.4597	35.0686	25.5791	28.8832	29.116	22.2212	10.9455	9.39153	23.5928	20.8981	18.8391	16.9175	51.3815	36.1607	14.2168	12.347	9.93048	11.1179	23.5001	13.1705	13.9873	10.588	9.91995	23.6682	17.7065	65.2706	17.7413	16.1554	20.2403	15.3163	28.3065	12.4717	16.4652	31.2659	20.0115	16.1438	33.6571	25.3373	15.7014
CAPN1		326		ENSG00000014216	211.141	182.909	163.126	172.739	209.679	220.061	195.282	175.643	207.901	167.624	243.692	174.282	140.201	97.2009	167.699	121.878	196.638	196.329	153.982	135.876	179.446	163.232	151.361	137.139	120.168	50.1701	157.007	60.6984	100.796	81.2135	66.2899	110.934	59.6028	55.4363	184.766	68.7225	112.815	124.459	54.241	165.513	199.565	60.6014	138.682	66.2578	243.506
ACPP		327		ENSG00000014257	5.85594	1.42157	9.43312	2.47375	4.92956	2.49883	5.87567	1.67993	7.23805	1.36058	4.97619	0.312975	1.24158	1.07581	1.27452	1.00311	2.86824	1.79127	2.23221	1.61801	1.57046	1.08844	1.45805	1.25914	1.85021	0.588372	3.9045	1.01195	2.93862	1.71937	0.746877	1.63177	1.26249	3.16974	4.2801	2.94716	4.65282	7.63799	0.628101	1.85738	9.95995	0.880572	1.76113	2.67946	5.86672
MDH1		328		ENSG00000014641	127.93	140.16	104.741	135.405	106.975	120.207	103.905	119.605	118.655	153.474	125.005	124.877	132.784	96.1832	105.021	87.131	127.05	137.672	101.383	97.6453	163.535	125.204	133.943	116.537	107.817	130.935	157.489	87.9275	105.518	74.6584	78.3493	116.969	73.0251	82.1405	124.639	69.5709	107.275	175.526	245.767	135.142	110.063	89.7732	125.515	192.874	190.827
SLC30A9		329		ENSG00000014824	67.2409	70.1986	65.4839	80.1364	65.1204	84.2696	75.2693	77.367	84.8889	71.7609	78.1015	66.0378	77.8929	60.856	56.957	41.9633	75.5847	74.5509	62.1367	56.8563	89.8883	60.8505	82.9116	73.914	63.3158	26.3636	114.609	47.8429	79.5634	31.3248	38.5644	46.855	36.5458	42.4677	98.2361	42.0417	71.0043	91.3976	37.3272	78.8699	104.385	24.3399	69.5506	23.0574	159.619
MTMR11		330		ENSG00000014914	137.103	291.321	83.8499	217.82	96.5502	141.677	163.269	188.933	95.7109	179.247	110.359	130.779	229.398	160.47	207.011	93.7905	173.92	140.06	222.613	170.569	182.959	197.381	192.147	213.41	67.689	2.35349	93.5703	3.29822	59.6556	19.3967	1.02013	89.0219	1.37324	2.18132	62.8092	49.7669	77.8212	60.6612	4.35184	157.946	87.9223	1.9192	163.282	3.43159	108.887
COX15		331		ENSG00000014919	30.4673	32.9331	26.2746	29.8152	29.2006	30.2161	33.9708	32.5787	33.1685	28.4167	31.0924	24.9486	30.5821	26.1684	29.3424	27.1675	26.7268	26.6984	22.8498	25.1357	33.6823	25.7144	26.1266	27.7814	24.9418	23.7386	40.6987	22.1693	27.5347	18.1071	24.5559	22.8188	22.7913	24.6251	30.5538	18.8886	24.9738	27.0097	29.6554	20.8783	36.4282	22.94	25.8019	18.6387	31.4758
CCDC88C		332		ENSG00000015133	45.9466	32.4254	50.8578	31.4752	59.5001	51.2588	49.1327	41.5484	46.8365	42.1003	54.0323	45.5155	48.2256	78.5341	32.9394	73.4219	32.7566	38.3275	50.4075	56.9692	33.5996	58.0614	34.4414	43.0517	46.2794	103.508	46.9918	76.0464	52.7592	52.3871	124.783	46.5183	124.189	74.9489	40.9962	58.0725	60.1188	64.0189	42.3071	40.4496	65.2549	147.733	45.4259	78.5739	80.4544
YAF2		333		ENSG00000015153	6.59305	9.24022	7.52744	9.89499	5.62032	6.6745	7.02379	8.09969	7.51914	8.62997	5.85849	6.34893	8.85443	10.351	8.4685	8.61001	8.63733	7.2788	6.98074	7.8643	7.35637	6.32655	7.72371	9.64445	7.88143	6.81154	8.3143	13.3428	9.54625	6.98495	13.8263	6.65657	11.7168	11.4349	10.4424	7.65816	11.3615	5.94066	8.16532	13.0705	7.075	8.19609	9.25292	7.66231	8.37408
ZMYND11		334		ENSG00000015171	52.5806	57.4721	53.5973	68.0281	54.7589	64.5749	48.2548	64.4975	50.1393	65.58	49.1619	58.9288	71.3582	64.694	65.029	57.4558	63.3295	59.8795	53.3296	52.9806	62.9838	45.3403	58.5583	57.8667	59.1828	47.0019	67.3182	64.3902	77.4741	61.8706	60.5882	84.9295	56.9007	59.6285	70.8022	67.5838	66.7626	60.9932	99.1951	67.1409	57.1953	46.1284	64.0716	59.7237	49.855
WAS		335		ENSG00000015285	13.5956	6.87093	21.8677	7.0632	19.1531	5.81963	17.2556	6.71974	22.3466	9.67956	14.6815	14.9781	6.79602	24.3947	6.28765	37.3379	10.5929	15.3537	14.0427	20.0182	4.09147	15.3062	6.85676	12.511	24.0047	45.8704	8.3832	43.6451	20.3325	23.5071	65.6524	11.0597	51.7843	40.7124	9.12745	19.4245	27.6356	5.12889	8.97288	15.2374	10.6468	58.5242	15.2911	51.2623	4.26007
DPEP1		336		ENSG00000015413	542.678	1351.61	177.443	1305.85	484.164	921.343	839.815	1266.22	66.6181	1862.79	229.928	621.882	1561.65	818.226	1158.77	604.539	1525.68	1341.86	1695.1	1554.35	2061.56	1630.75	1366.66	1126.55	418.172	3.7339	9.64642	9.14505	157.309	2.20295	1.80344	548.765	1.0853	4.37969	135.442	50.7493	317.669	0.99626	0.0897288	1098.81	12.7762	0.225788	904.829	0.846145	6.64571
BID		337		ENSG00000015475	30.4263	19.5974	30.0621	13.0197	29.7343	24.8896	28.3653	19.6192	38.8957	15.2774	29.3631	22.5342	15.7485	14.0146	14.303	15.5203	19.7192	21.0403	13.1904	12.3421	15.9939	13.3334	16.669	17.6547	31.6459	19.1674	24.7132	26.6293	28.8086	22.1101	18.2165	16.3695	22.5033	28.4424	33.2611	16.2094	27.5274	41.9536	16.7344	14.8247	30.8415	21.0208	23.1463	31.3779	24.2702
MATR3		338		ENSG00000015479	2.12943	1.79389	2.28682	3.02709	2.48048	2.82762	1.92479	3.74985	1.6514	1.82707	2.43516	1.74372	2.71187	5.11737	3.17215	4.51398	2.28156	2.24619	2.88159	3.57468	1.28117	2.31293	2.24618	3.0005	1.5859	2.60242	1.17135	3.01712	2.05533	2.60592	3.78904	1.32095	4.00896	3.28903	1.65016	3.37138	3.00811	0.848666	3.81347	1.47903	1.83172	4.4706	2.09658	3.43159	1.92312
NPC1L1		339		ENSG00000015520	5.69214	20.1389	0.404957	3.41768	0.879157	2.6961	41.8388	11.0996	19.606	7.34714	104.359	206.295	0.228712	0.29076	0.509809	0.585146	1.36893	5.51597	0.5682	0.903078	0.454607	0.27211	0.23644	0.321482	10.7168	0.294186	0.068903	0	1.66465	0.429843	0.0546496	48.3572	0.0885958	0.0681664	18.6417	1.67453	7.42288	0.221391	0.314051	396.241	0.297654	0.203209	11.657	0.188032	0.0243432
XYLT2		340		ENSG00000015532	14.0051	12.6926	13.578	11.2621	15.448	12.3955	14.6892	13.9795	11.0328	13.2171	11.964	12.8767	13.8861	15.9045	13.9065	18.6132	14.5694	16.2067	17.736	14.6374	13.8862	14.0477	11.3885	13.6362	14.0568	17.0175	11.5757	17.8404	15.4405	19.3698	21.5501	17.794	20.5321	19.9557	13.6654	15.3163	14.5644	11.8444	13.0555	15.0998	17.1494	21.5401	13.3063	14.9486	13.7539
RGPD5		341		ENSG00000015568	1.67898	1.76004	1.45308	1.30197	1.9781	2.00564	1.24942	1.79993	1.51085	1.43833	1.97636	1.11777	1.53564	2.50053	1.52943	1.28175	1.69487	1.16575	1.37991	1.39224	1.7771	1.59864	1.85211	2.03605	1.56187	1.40304	1.44696	1.29305	1.46081	1.74624	1.14764	1.08784	1.61687	1.49966	1.7533	2.41132	1.90441	1.10696	2.69186	1.96057	1.76303	1.71599	2.01272	1.1517	1.33888
NUDCD3		342		ENSG00000015676	46.5199	46.4719	39.8525	42.5745	47.757	50.667	42.5817	47.3082	46.7311	48.5922	44.574	52.4457	40.4821	40.3574	44.0702	50.1275	43.6429	45.2651	42.4121	43.4606	45.5847	45.5103	42.7562	39.3815	44.6695	47.8392	40.3772	42.2209	40.9198	52.4677	47.9459	57.9924	45.804	39.0934	38.8561	53.9197	40.1874	42.0643	78.8716	46.4001	42.221	52.4279	41.5682	56.4096	42.8928
ISL1		343		ENSG00000016082	0.941864	2.16621	1.19105	1.98551	0.973352	1.44669	0.675364	1.88993	0.245953	0.738601	1.58815	1.6543	1.37227	0.610595	1.16123	0.891651	1.30375	1.36478	0.933472	0.978334	1.65312	0.612246	1.22161	0.750124	1.29755	0.294186	0.39045	0.674635	0.849311	0.188056	0.455413	0.595724	0.110745	0.408998	1.05713	0.290251	0.670872	0.221391	0.179458	0.653523	0.32055	0	1.62136	0.047008	0.170403
CHDH		344		ENSG00000016391	76.8234	118.464	36.7558	89.771	65.9053	108.633	76.8565	107.126	31.3766	110.246	53.644	70.9112	134.94	81.3545	119.324	66.8738	91.8816	80.7777	98.948	86.131	112.04	109.286	93.4332	78.12	46.4956	1.87827	31.8562	1.46171	42.7883	1.71937	3.55222	60.7897	2.85721	1.39741	41.6408	20.9204	51.6572	41.6584	0.71783	87.4345	40.1604	1.64825	89.6219	0.658113	40.3368
IL20RA		345		ENSG00000016402	1.71993	0.812327	1.14341	0.585888	4.33299	5.58948	8.17191	2.18991	10.0841	1.28283	3.84684	1.56488	0.490098	0.14538	1.35949	0.362233	1.66228	0.653955	0.405857	0.150513	1.40515	0.476192	1.97033	1.87531	3.94072	0.158408	17.4095	0.131179	1.05315	1.58505	0.0182165	11.1374	0.0885958	0.340832	1.67594	3.66163	1.25518	8.22837	2.24322	1.89178	25.1632	0.225788	2.99112	0.141024	20.2049
CLCA1		346		ENSG00000016490	6050.62	4128.31	1564.66	3512.79	4791.47	5108.55	8780.82	3973.02	2709.1	3151.38	3214.48	2839.58	5844.71	2336.14	4147.61	1892.89	9461.75	4739.72	3117.15	1437.51	5214.68	2512.8	4343.52	3142.08	2844.31	0.0452594	2477.66	0	4546.33	1.39699	0	3579.89	0	0	2329.61	1565.73	3372.41	2393.9	0	2019.73	2843.42	0.0225788	3204.33	0.0705121	2372.74
CLCA4		347		ENSG00000016602	150.944	45.7611	223.25	6.05417	112.563	35.7398	260.285	1.76993	192.511	13.6447	621.53	3.80041	1.47029	4.56492	5.6079	23.8517	29.9536	69.2055	3.20627	3.83808	6.44716	16.4286	2.32499	22.7716	25.4945	0	1709.39	0.0374797	3.49916	0.214922	0	6.03494	0.0664469	0	775.447	0.334905	26.3372	208.145	0	125.029	68.0711	0	1.70522	0	180.749
GLT8D1		348		ENSG00000016864	31.6548	28.8376	26.9177	24.77	32.937	28.1447	29.0069	26.459	35.2064	27.6392	25.6221	31.6552	26.2692	24.5692	26.1985	23.6566	29.6602	30.5937	26.9489	27.8073	30.2521	30.2042	29.4762	27.0045	34.9138	30.8217	29.6742	35.8868	38.5417	40.9426	22.2606	40.4574	22.2154	27.3177	29.7029	36.4153	30.9034	32.6552	24.8549	29.7525	36.3595	23.3239	29.0447	22.7754	36.8557
ATP2C1		349		ENSG00000017260	104.506	72.9402	90.1387	71.4132	100.883	87.9192	76.9578	72.0272	123.609	65.0747	89.1479	68.1839	75.0503	66.613	71.5149	60.5487	76.4322	69.0918	60.7974	55.7651	79.5976	65.6124	65.3363	62.93	71.8219	43.1775	83.4415	63.5844	85.5426	59.8288	41.3697	56.6715	46.0477	65.4056	103.444	59.7024	82.171	60.1815	79.4099	63.4261	125.472	44.6157	77.0983	51.9674	83.6191
IGF1		350		ENSG00000017427	6.634	4.50165	11.4579	11.3272	8.94856	4.83326	9.82655	8.15968	7.69482	5.36458	8.01132	10.9541	9.67126	12.6771	8.2136	8.97224	8.57214	5.8856	8.523	9.82097	3.5542	3.87756	12.2949	14.5203	9.39524	30.007	8.98036	27.6038	32.5116	124.601	9.60011	66.229	16.4345	83.3334	22.0193	18.1519	22.7447	9.81501	183.136	13.724	5.67832	17.2953	13.2504	69.0313	4.84431
SLC38A5		351		ENSG00000017483	19.2468	5.92322	12.0772	5.17534	15.605	13.8093	6.41596	5.1298	19.7465	5.3257	22.0576	11.8036	3.62672	4.76846	5.83449	6.46447	4.82386	5.60127	7.3866	6.62257	6.24052	5.13607	7.25083	6.37605	12.8073	16.7686	10.7489	17.1095	15.0328	9.42969	6.74011	3.18583	7.22056	12.2529	17.7134	7.09999	6.73036	8.08078	1.21134	1.7198	21.6371	6.18658	5.31134	8.36743	11.1005
RALBP1		352		ENSG00000017797	55.8976	55.4413	49.4286	57.9378	44.1148	43.2691	56.3591	48.0581	62.7532	56.0171	50.0443	48.1535	56.9494	46.8123	49.5931	48.1213	52.2477	56.098	43.305	43.0843	58.8923	54.592	49.1795	44.418	50.7007	49.5817	82.408	56.838	48.5976	58.8617	52.5729	69.8551	44.9402	49.4547	52.2895	48.4719	52.6959	62.2109	82.1467	50.0805	69.5365	45.135	52.0232	63.4609	81.063
RUFY3		353		ENSG00000018189	15.1108	17.8373	23.2255	20.4735	19.0589	19.6947	21.3077	21.3592	21.2222	17.1822	16.9402	17.6607	22.3485	32.7395	23.9327	29.2294	15.9383	16.4057	20.9828	21.3352	17.1924	17.2109	21.122	23.361	17.1085	23.897	17.3406	21.2323	25.5643	32.0502	27.9624	22.3785	32.9133	24.9148	15.6507	31.0569	25.5797	13.7262	27.9056	13.8272	12.1809	32.2876	16.2136	24.3502	16.2613
CNTN1		354		ENSG00000018236	1.80183	2.26775	2.263	3.02709	1.9467	1.77548	1.92479	4.79981	0.702723	4.08174	1.76461	4.5605	3.03861	5.75704	4.70158	5.26631	3.19418	2.30306	4.62677	5.83238	1.81843	0.952383	3.86185	4.90259	5.07007	4.59383	1.21729	18.084	14.1835	9.45655	4.95489	13.1577	5.44864	4.24336	1.62438	20.6971	5.15057	3.32087	1.3908	1.13507	1.09903	2.37077	2.59976	2.23288	0.413835
SLC11A1		355		ENSG00000018280	3.93126	0.44001	7.07484	0.227845	1.88391	0.295914	4.28856	0.719972	19.1141	0.233242	3.56451	0.402397	0.196039	0.174456	0.198259	0.195049	0.488905	0.511791	0.0811714	0.263398	0.20664	0.27211	0.197033	0.241111	12.7833	3.5076	1.44696	1.34927	3.31231	46.047	0.564712	8.23653	2.23704	36.861	6.1881	12.1905	1.55816	4.9813	18.5739	1.20386	2.74757	12.6667	1.34181	92.5353	8.81226
WWTR1		356		ENSG00000018408	13.8413	8.12327	26.2507	12.6942	17.8971	14.0395	11.3799	14.9994	22.9088	11.0401	12.3522	12.6084	11.3703	14.7997	14.8978	10.5326	9.02845	7.81903	11.7293	10.5735	11.9024	7.92519	10.4428	13.1807	18.406	24.508	13.5969	58.4871	36.7412	109.422	12.2051	80.0342	16.4124	29.5672	24.5204	77.631	22.0089	35.4595	94.0806	11.2131	25.644	23.1658	18.4499	54.2238	11.2222
AGPS		357		ENSG00000018510	53.7682	46.9119	58.0041	49.7028	57.3336	54.6783	52.8473	50.0081	58.7476	43.5775	64.7611	44.8449	49.7613	38.7582	51.3775	40.0407	58.5057	52.2027	41.8033	43.2725	56.9912	41.5987	53.6719	50.2315	37.4368	25.7979	94.8335	42.577	55.0184	33.6084	27.7438	36.909	30.1669	50	87.5101	29.4047	48.8006	81.1767	41.4547	40.5184	80.7557	22.5562	44.5314	28.8864	138.489
CXorf56		358		ENSG00000018610	9.8691	10.1541	11.9105	11.7178	11.1151	11.3434	10.9071	11.8795	12.3679	13.1005	11.3641	11.8483	10.5208	11.0198	9.99793	10.867	12.516	10.7192	11.3234	11.0627	12.7703	11.5987	11.0733	11.6001	11.5338	8.89347	17.9148	9.80095	8.49311	9.56401	11.5675	10.1791	10.853	9.85004	11.8863	10.2481	10.6474	16.8257	12.9209	11.6258	10.1431	9.8895	10.6506	8.69649	14.6059
ATP1A2		359		ENSG00000018625	0.778062	1.1508	1.16723	2.76669	1.44433	1.21653	0.641596	3.89985	0.808132	4.54823	1.02347	4.42636	2.94059	4.12879	4.22009	1.92262	0.782248	0.682388	2.88159	2.935	2.19038	0.612246	3.46779	2.78617	5.91107	42.1365	3.00876	0.224878	8.93475	34.3337	0.218598	93.9949	5.84732	7.2938	2.01113	20.6525	1.83949	4.72301	227.821	1.06627	1.00744	22.3078	3.41044	75.1894	0.608581
TTC27		360		ENSG00000018699	9.91005	6.93863	13.435	7.2585	11.6488	12.1653	6.61857	11.3396	7.83536	7.03615	11.6817	13.4132	10.0633	12.4736	8.92166	11.8422	7.7247	8.95634	8.40124	9.89623	9.71207	10.4762	9.89108	8.9479	10.861	11.7222	12.1499	16.0038	12.4169	12.7072	18.1072	9.8424	16.9882	16.8371	11.8605	17.3927	11.9459	15.4974	16.7344	3.88674	8.70065	16.3696	10.3431	14.69	15.5797
ZNF582		361		ENSG00000018869	1.22852	1.18464	1.73893	1.30197	1.53852	0.986379	1.04681	0.989962	1.12436	1.01072	1.02347	0.983636	2.22178	2.52961	1.78433	2.73068	1.14078	1.16575	1.62343	2.18244	1.40515	1.70068	1.73389	1.44667	1.77813	2.78345	1.35509	2.43618	1.56273	2.09549	3.44292	2.4347	3.85392	2.84595	1.08292	2.41132	1.70964	1.10696	2.55727	1.16946	0.755582	3.45455	1.50954	2.16237	0.438178
VSIG2		362		ENSG00000019102	2.57989	2.94469	0.500241	1.30197	1.00475	1.34805	5.16654	1.25995	23.8926	0.699727	19.2695	0.62595	1.8297	1.01766	4.3617	2.11767	4.23718	1.50694	4.42384	2.10718	6.81911	3.67348	4.37414	3.18803	0.841006	0.407335	101.953	0.262358	0.645476	3.33129	0.218598	2.17569	0.819511	0.170416	0.128919	2.25503	2.40216	85.2356	1.83944	0.687919	99.3019	0.632206	1.84499	1.1517	61.9536
PHLDB1		363		ENSG00000019144	28.9521	36.1147	37.3275	44.1694	27.2225	33.9972	33.7007	40.4984	30.8495	41.9836	27.1749	35.9027	48.0949	35.5308	57.0137	28.1706	33.2456	26.0445	61.0003	42.8586	43.6423	38.9117	49.7312	51.3299	25.3744	48.3597	38.6776	35.0998	35.4163	246.139	6.02967	75.4756	21.7724	55.5897	22.7413	94.1976	30.7519	57.082	321.722	28.927	46.7774	64.643	38.0739	203.733	29.2362
MARCO		364		ENSG00000019169	0.778062	0.135388	0.929019	0.0325493	0.156992	0.0657586	0.135073	0.119995	0.808132	0.466485	0.529382	0.178843	0.196039	0.116304	0.254905	0.0278641	0.097781	8.01806	0	0	0.0413279	0	0.275847	0.187531	10.1401	91.0393	0.643095	30.4335	14.2175	15.2863	44.3755	3.44484	33.7993	189.417	12.4278	9.48898	1.79621	0.479681	0.942152	0.0687919	0.160275	2.82235	0.614997	13.0917	0.0730297
PRDM11		365		ENSG00000019485	6.10164	5.44936	6.36021	6.44477	7.28444	8.51574	5.53799	5.60978	4.35688	6.33642	5.68203	8.36091	7.51483	10.4673	8.27024	10.1704	5.93205	5.51597	8.07656	8.20296	6.28185	7.72111	9.96989	8.27815	6.80014	9.43659	6.45391	6.07172	8.27229	15.9311	10.2559	11.7332	10.3436	8.65713	6.29124	12.6148	6.47067	6.05136	13.5042	3.78356	7.02921	12.3732	5.64679	10.3653	3.04291
SYT13		366		ENSG00000019505	57.4128	38.3824	46.7606	41.4353	61.227	67.3039	41.5687	47.7281	59.8369	37.9019	49.656	40.8209	62.9939	33.0303	55.0877	27.9198	52.704	43.7013	37.8665	28.447	51.4533	35.2722	52.4109	37.3187	43.8525	0	42.1686	0	67.758	0.188056	0	19.633	0	0.0340832	42.6206	21.3446	46.1603	37.0461	0	17.4731	58.5004	0	44.8948	0	32.5226
SNAI2		367		ENSG00000019549	4.62742	2.50467	7.24158	6.28202	5.62032	3.28793	5.13277	5.1898	7.34346	6.76403	3.56451	6.12537	4.28019	5.05922	7.67546	3.5666	4.95424	4.57769	4.58619	4.85404	2.43835	2.34694	7.29023	5.78667	9.49136	8.64455	10.1287	18.4588	12.8756	15.6087	1.05656	15.7478	2.56928	14.2809	8.12188	4.04119	2.38051	6.71553	4.12752	4.09312	3.27419	1.30957	4.30498	6.69865	4.08967
CD74		368		ENSG00000019582	2291.84	1965.8	2308.45	1560.51	2432.31	1779.99	2797.43	1419.24	2683.52	1992.94	2030.64	2615.09	1062.6	1347.52	1283.73	2475.98	2039.68	2816.73	1472.77	1866.51	1286.58	1509.87	1242.33	1440.16	3212.31	2382.32	1010.37	1753.64	1705.72	1917.61	3005.4	1501.04	2218.73	1115.27	863.704	1267.46	3004.02	213.015	817.833	3532.22	1048.84	1926.6	1907.78	1364.22	215.681
HGF		369		ENSG00000019991	4.95502	1.1508	16.365	2.11571	6.1227	2.20291	8.77974	2.09992	13.0004	2.41017	11.1876	3.12975	1.76435	3.60542	2.83227	2.36845	1.5645	1.02358	2.80041	2.82212	1.0332	0.714288	2.60084	3.32198	4.73366	4.00546	3.07767	7.42099	14.2175	25.5219	3.37006	8.62505	3.03441	7.68576	12.5567	11.1412	8.82955	8.67115	10.0048	4.12751	13.4173	3.49971	4.69634	6.58113	18.9877
ZRANB1		370		ENSG00000019995	19.5334	24.099	20.7243	27.6669	21.8219	22.1278	20.9701	25.289	20.8709	27.406	17.6461	22.8025	27.1514	27.0697	24.1593	25.4678	25.6512	25.2484	23.3774	25.813	28.8056	24.1837	23.447	23.9236	26.1673	26.8388	27.5842	26.6106	26.6344	36.3755	33.0448	38.8257	27.0217	25.1704	23.2312	32.2625	26.7483	25.3862	60.8361	32.057	21.9119	27.1397	26.8083	25.8544	21.2273
NCDN		371		ENSG00000020129	9.37769	5.14474	11.839	5.20789	12.1198	7.20056	8.47582	7.01973	13.2463	6.53079	10.7641	7.15372	5.55444	9.56599	7.02404	13.3469	7.07283	7.64843	7.75187	9.14366	5.70326	7.449	5.00465	6.2421	10.4045	12.831	7.05107	18.3651	10.8712	19.5041	16.5588	18.3379	16.4788	15.8657	9.0501	14.9368	9.4355	6.71553	11.261	4.84983	13.3028	19.0791	6.65315	25.0318	7.01086
ADGRA2		372		ENSG00000020181	21.54	11.5418	36.1126	19.2692	26.5317	14.0066	17.4582	20.3692	22.3115	18.3873	18.3519	30.0009	16.4346	26.3719	22.8565	28.6443	16.1991	15.6096	23.4991	24.9852	9.91871	12.6191	23.0135	21.7536	34.6254	41.7065	15.8247	108.785	56.0036	173.549	25.1388	97.1289	41.7286	71.8133	24.8298	91.4737	31.0549	23.6151	109.155	18.4362	13.6005	41.4998	24.0688	54.2708	3.57846
ZFP64		373		ENSG00000020256	13.6366	11.1356	10.4812	13.0848	12.5908	14.5984	12.6968	12.3295	10.9625	11.5066	11.5758	9.1657	10.7822	8.81001	10.8759	10.6162	12.7441	11.9134	10.3088	9.55757	11.4065	10.9524	11.0339	10.5017	11.0052	8.5314	11.9432	8.8827	9.64817	7.30734	8.5982	10.5417	7.3313	7.94138	11.1644	5.58175	8.78626	10.8482	5.9221	9.21812	15.043	6.86395	11.629	6.11105	12.2203
MNAT1		374		ENSG00000020426	6.06069	3.75701	5.47883	3.80827	4.67837	4.40582	3.91711	4.19984	5.30556	3.96512	3.95272	4.33694	4.8683	4.82661	3.62531	4.76476	3.94384	4.09433	3.36862	3.61231	3.96748	3.60545	4.41355	3.8042	5.11812	6.35895	6.56875	8.84522	6.82846	9.16103	6.68546	7.30409	6.2903	7.92434	6.93583	8.9308	6.55724	7.74869	16.1512	2.75168	6.63997	6.54784	4.66839	8.69649	9.10437
SAMD4A		375		ENSG00000020577	11.8757	12.1172	17.6037	14.8425	10.2359	10.0939	8.34075	11.9995	12.3328	12.1286	11.3641	9.74694	11.599	14.538	16.3139	13.319	14.3412	11.9134	11.851	11.5142	9.25746	8.57145	11.4279	12.511	12.6872	15.3429	6.29314	19.2458	11.6865	45.4291	12.6969	45.5858	12.2484	13.6333	12.9692	26.7254	10.669	11.1434	36.6991	12.9329	4.60218	21.4273	10.8463	34.0103	6.25621
RUNX3		376		ENSG00000020633	20.3934	13.8096	27.418	8.82087	26.9713	7.23344	26.812	12.7795	28.4603	13.8779	21.1047	21.327	10.9782	29.4539	8.2136	48.5114	16.3294	27.722	18.7912	29.7639	6.86044	19.83	9.18176	17.4672	29.267	78.4346	14.8141	53.5211	21.3347	24.2861	105.292	13.6239	92.2282	50.1875	10.0299	25.8323	41.118	6.82623	6.32588	22.7357	20.9731	83.2028	22.9506	50.8862	8.15499
MRE11		377		ENSG00000020922	15.4793	16.3142	21.4627	21.3198	18.0855	16.3739	14.5879	17.3993	16.4789	18.1929	14.8227	14.4416	22.1524	39.7468	18.4948	23.8517	12.2226	12.3683	16.1125	19.7548	10.1253	11.9048	19.7033	23.0663	14.2971	25.2095	12.9767	24.7179	20.1457	21.6265	31.2596	14.6859	27.3761	30.5897	18.2033	17.2141	20.1045	10.184	12.3826	9.69966	17.1036	30.1201	18.9251	17.4635	11.2709
PLEKHB1		378		ENSG00000021300	15.5203	6.53246	10.7671	8.23498	15.3852	15.8478	5.90944	9.14964	8.11645	7.93024	9.8818	10.0152	7.44949	8.98447	13.5666	14.6008	12.7115	9.89462	7.87363	6.09578	11.9438	13.5715	8.11777	6.13494	15.883	7.55832	9.41674	5.05976	18.6679	2.4716	8.90788	7.97752	11.0745	6.22018	10.3651	11.744	8.39673	7.71179	1.16647	3.54278	19.8283	12.17	10.8463	6.48711	4.01664
SERPINB1		379		ENSG00000021355	279.16	254.935	276.157	224.721	224.311	219.897	279.398	220.821	493.909	231.454	261.091	211.079	225.902	139.565	181.266	128.37	238.097	239.888	184.665	166.354	261.151	203.198	213.978	192.969	214.433	48.7218	285.098	63.1346	165.87	96.7953	81.8104	125.206	70.8323	105.505	229.166	104.535	189.857	349.65	47.7357	322.634	424.088	59.8563	209.127	117.403	595.071
SLC7A9		380		ENSG00000021488	193.492	373.975	55.8602	290.405	95.2943	199.906	363.751	315.228	73.7508	447.903	112.335	123.089	381.165	218.971	233.493	137.983	324.6	375.143	253.498	238.036	295.329	295.953	338.503	296.808	197.06	0.294186	0.482321	0.0749595	28.4349	1.02088	0.127516	163.332	0.0442979	0.170416	84.6481	7.2786	115.109	0.147594	0.0897288	453.545	5.83859	0.338682	183.102	0.141024	0
SPAST		381		ENSG00000021574	18.3049	24.1667	19.1997	27.4391	20.5974	28.7365	21.6117	26.069	18.5168	22.469	23.9281	20.9246	24.5049	25.6741	26.8783	22.765	29.7254	29.9113	21.7539	23.2543	30.996	19.6939	22.58	24.6737	17.3488	11.1112	24.2768	21.6445	23.9166	11.7401	22.2606	16.8098	17.4534	19.257	29.9092	12.3468	24.9954	17.6744	9.87016	34.396	23.3773	10.9959	23.7613	8.01487	26.4611
NRXN3		382		ENSG00000021645	1.10567	1.38773	4.43071	1.75766	2.13509	0.887741	0.844205	2.93989	1.30004	1.6327	1.58815	2.10141	1.20891	3.25651	3.03053	2.95359	0.61928	0.824552	1.4205	2.03193	1.0332	1.08844	1.7733	1.92889	4.46935	0.995707	2.04412	4.08529	8.00051	2.4716	2.34993	35.3549	4.11971	2.50511	4.74421	7.12231	2.59693	2.10322	2.33295	0.515939	0.6411	0.654784	1.34181	0.916657	1.53362
OSBPL5		383		ENSG00000021762	18.9192	11.5757	24.226	20.3759	21.6021	23.4758	22.2533	19.2893	29.0927	19.7867	20.7518	13.5474	21.2702	13.9565	22.9697	14.7958	20.1429	17.344	24.4326	17.3842	18.8869	19.4218	24.6686	22.1822	17.1085	13.7589	20.4183	13.6051	18.1753	44.2739	7.25018	32.2986	8.4166	13.923	19.1058	25.743	13.8719	35.3119	34.411	7.97986	46.2966	11.1765	12.7472	19.9549	44.1343
AQR		384		ENSG00000021776	46.6018	44.678	51.0008	51.7534	47.2233	55.7962	41.8388	43.6183	44.7635	43.5775	51.3854	47.0357	49.5652	52.2495	47.0441	50.7684	50.781	45.4357	45.6184	53.5074	50.6681	47.5171	55.7999	49.7493	44.2369	40.5072	54.6401	43.9825	45.7779	39.0351	52.5182	39.5509	53.2239	52.5222	49.3501	40.6128	46.9394	45.6066	39.3012	44.7835	49.2044	46.1284	45.985	41.1085	62.2457
CPS1		385		ENSG00000021826	513.725	622.818	198.167	576.318	421.336	669.521	383.472	477.311	356.527	467.029	349.886	416.212	494.541	303.786	420.225	217.758	498.977	440.368	479.926	438.369	750.391	458.981	447.226	366.007	337.964	2.39875	0.275612	2.9609	378.98	4.02978	0.36433	242.693	0.819511	2.91411	281.817	81.181	351.429	0.848666	7.40262	449.349	210.808	0.677363	420.742	1.99784	0.486865
FHL1		386		ENSG00000022267	38.3298	40.5825	74.0118	62.4296	38.4003	39.6524	44.6753	68.0374	86.3998	69.4674	33.6334	62.3715	49.6959	63.0657	61.3471	48.4835	33.9952	25.7886	48.3376	47.2611	35.0461	30.8164	68.41	65.1268	128.698	174.973	45.9124	93.0997	135.057	533.812	25.5214	374.84	54.9737	100.716	71.2147	543.484	90.1999	123.204	2005.57	52.557	32.9938	318.112	70.7247	632.164	17.7219
RTF2		387		ENSG00000022277	60.8117	57.0321	49.8335	59.3374	50.4887	50.6012	57.9463	49.8281	64.2992	64.2583	57.3497	57.0956	58.0929	46.4924	48.1203	49.4309	60.0702	59.6521	53.6543	53.1311	69.2656	63.5716	58.5977	53.0177	52.671	45.7573	48.2091	48.2364	43.8754	51.1782	43.4464	54.2886	42.5481	39.724	43.6777	49.0971	47.8267	43.2082	65.3225	57.7164	47.1209	41.1159	47.5505	57.5378	49.076
NLRP2		388		ENSG00000022556	2.53894	0.643092	13.1254	9.6997	1.75831	2.6961	2.93783	10.1996	0.316225	1.39945	11.8582	8.80802	0.326732	0.407063	11.3574	15.5482	1.85784	11.0035	4.70794	4.13911	4.50475	12.7211	1.14279	5.41161	1.10532	5.77057	0.895739	0.0749595	0.118904	0.376113	2.00382	2.4088	4.62913	5.14656	8.76648	4.91194	8.20196	1.18075	0.224322	6.32886	0.618204	5.1028	3.94157	4.63029	9.93204
SLC45A4		389		ENSG00000022567	15.1108	12.5572	16.1983	13.4103	16.8924	15.3217	20.5648	13.2595	26.3873	12.4785	18.8813	14.1733	15.3891	13.404	16.4272	13.4584	16.7857	16.3773	16.356	14.1858	13.5556	13.5375	15.5656	14.8149	13.336	10.206	25.4941	9.12631	12.5019	14.749	6.86763	13.0282	9.12537	9.16838	16.2953	12.1905	13.4391	17.7482	9.91503	14.1367	29.5822	11.7635	12.7752	12.8567	30.3073
RNF10		390		ENSG00000022840	120.313	121.104	89.4479	117.373	107.414	116.623	138.213	133.945	127.228	132.21	124.546	119.244	108.932	82.6629	99.8093	92.6481	127.311	132.27	100.328	101.483	133.241	116.973	94.379	91.5687	105.751	88.5953	130.181	94.299	97.2461	108.025	85.4537	130.489	74.1325	86.1964	123.453	82.4536	94.4415	108.408	148.591	133.766	120.664	85.4832	106.926	134.114	158.158
ZNF839		391		ENSG00000022976	10.5653	12.5234	8.24207	10.0903	10.6441	10.7844	10.198	11.4596	8.01104	11.4289	9.07008	10.6412	12.4485	13.026	11.5557	11.9258	10.4626	10.6623	12.8657	9.5952	11.5718	14.4898	12.886	13.4219	10.4045	11.428	6.52282	7.7583	7.98352	12.4117	12.4055	11.0856	13.4887	8.9298	8.43129	11.3421	9.04596	7.71179	14.1323	13.4832	8.03665	14.9923	10.5388	10.4123	6.84045
ZDHHC6		392		ENSG00000023041	56.3071	65.9339	46.9035	70.925	41.9797	59.7088	51.8342	67.5874	42.4093	62.6645	51.2795	62.9527	72.5671	58.4717	66.6434	49.0965	68.9682	69.4898	59.9857	55.1254	82.5732	70.4424	62.0261	57.3309	38.6382	31.5006	44.075	30.2461	37.6924	26.0055	30.0755	44.4203	31.8723	31.2884	60.334	32.5751	44.1477	44.4627	24.1819	92.4563	44.0756	37.2324	58.2291	28.8864	77.8254
GRAMD1B		393		ENSG00000023171	31.0815	54.0536	21.296	68.4512	27.7876	27.1912	36.5034	39.8085	22.0655	67.9124	22.1635	62.1032	56.9167	42.6835	79.417	43.2729	49.7054	44.7817	51.7468	48.4652	68.3977	46.7688	89.0197	84.1746	28.1136	6.17791	1.81445	10.0446	24.681	6.74317	10.8024	27.9472	13.4001	6.1861	33.7509	11.4761	28.8042	2.25081	1.70485	141.539	10.6926	12.5312	64.9661	3.03202	0.949387
RNH1		394		ENSG00000023191	60.7298	44.4411	70.2243	50.7769	71.7769	65.4627	68.7858	62.6676	91.0026	64.5693	75.4193	76.366	53.2573	48.5278	58.968	56.0068	71.4128	71.1389	59.6204	60.6567	59.1403	55.8845	57.3761	53.4999	64.0847	76.0584	61.3237	64.1466	57.3625	125.084	62.5373	71.979	54.5529	77.8801	53.9654	76.9612	54.1026	56.7868	143.521	45.9874	88.9985	71.5973	56.8593	126.851	61.9536
NDUFS1		395		ENSG00000023228	114.744	142.394	91.2106	166.88	109.172	147.168	120.282	135.715	101.087	133.492	139.298	139.05	159.314	111.157	140.906	85.3756	153.353	136.165	129.996	117.362	152.996	109.626	137.017	123.208	85.8788	51.8899	182.593	49.3233	89.3645	48.7335	40.4953	98.2945	40.8648	57.2768	122.911	46.7974	83.9456	150.029	117.859	133.009	106.995	40.9353	116.486	46.6085	125.538
RB1CC1		396		ENSG00000023287	52.0482	75.4449	45.9507	79.225	44.8056	48.1353	62.066	66.3274	49.3312	67.3682	44.3269	57.3192	83.382	70.1312	68.4844	59.2112	77.1492	74.8068	62.5832	65.5484	96.1701	70.0342	65.1786	65.9841	48.5381	37.2259	60.7035	54.2894	53.3197	42.3933	57.2363	64.4159	48.1297	49.5229	58.5549	44.9889	57.7383	37.2306	55.6318	95.7583	51.3109	38.2484	71.3118	37.5594	44.8159
ERP44		397		ENSG00000023318	109.051	93.6545	87.5422	80.5596	79.2183	83.2504	101.541	79.5569	110.609	91.6643	106.088	87.2307	80.0166	60.0709	67.7197	51.5207	87.6118	84.5308	65.83	62.651	91.5001	68.3335	71.0896	63.3587	86.8399	45.1689	113.208	64.5776	82.0434	45.0798	41.6248	62.3438	39.9789	62.3552	113.139	44.0065	78.6652	86.8591	48.5881	118.7	95.3408	34.1617	82.4376	52.461	177.9
ALAS1		398		ENSG00000023330	75.3082	68.6078	69.4859	64.7081	54.6647	61.4843	80.1995	61.9476	95.8163	64.5693	98.5709	63.2657	56.9167	39.2235	49.9896	41.3503	79.659	80.8061	59.4581	54.4481	74.5969	58.2655	66.8337	69.3864	48.1777	22.6976	102.275	25.6174	44.2831	32.0502	25.9585	48.4868	21.6395	30.9987	58.1682	25.2965	45.2514	67.4874	44.1914	73.229	85.3579	23.5045	49.9546	87.67	107.305
BIRC3		399		ENSG00000023445	271.216	335.119	224.441	157.864	193.257	136.613	559.235	113.846	213.909	86.0276	344.063	128.186	98.4116	189.517	136.034	273.263	482.452	308.837	85.0271	128.312	94.5583	150.987	96.4675	142.952	361.248	111.542	265.254	219.256	187.443	46.3156	332.197	101.506	428.737	252.897	805.949	74.4382	281.896	73.5756	13.235	752.893	266.24	256.088	284.129	79.044	82.2315
AKAP11		400		ENSG00000023516	39.5992	48.0288	52.5491	53.446	50.8969	53.1001	46.4313	50.848	37.4903	36.1137	40.4448	44.3978	57.2107	95.1947	64.3776	88.3013	49.4772	43.9003	45.4966	59.8289	50.2134	49.4559	55.0511	62.4478	32.3427	48.0655	47.6809	72.1485	52.6912	54.5632	100.373	58.5364	89.659	82.9585	47.4163	47.2886	64.0791	35.3857	82.8645	46.4345	56.2108	69.4071	48.8643	42.3307	52.0215
GLRX2		401		ENSG00000023572	7.24826	6.02476	5.64558	7.48634	6.27969	6.97041	5.47045	5.63978	7.23805	6.84178	6.81138	5.85711	8.33166	4.73938	5.18306	4.04029	5.96464	6.02776	6.00669	5.30558	7.81098	5.40818	5.3199	5.22408	5.11812	3.00975	7.41856	4.01033	4.89203	3.14323	2.89643	4.35138	2.52498	5.35106	11.2417	2.67924	4.26329	13.3204	3.05078	8.28943	9.89126	2.75461	5.50702	3.80765	12.342
SNAPC1		402		ENSG00000023608	3.89031	3.65547	3.43022	3.58043	3.51663	3.15641	2.8703	3.23987	5.02447	2.79891	3.03512	3.35331	3.26732	3.63449	2.09588	4.20748	2.60749	3.38351	2.63807	3.53705	2.76897	2.68708	3.50719	3.24161	2.57108	3.30394	2.4116	5.22842	3.92382	6.90436	5.20993	5.98314	5.27145	6.90185	4.53794	9.80155	6.03785	5.42408	5.74264	3.95554	3.25129	5.05764	4.50066	5.05336	4.60087
DERA		403		ENSG00000023697	61.7535	93.7222	40.186	97.4852	47.9454	70.1315	77.5656	79.1069	53.3367	106.475	55.5498	64.2493	92.4651	52.3949	76.4431	47.2854	97.5529	85.6681	67.9811	57.6841	108.486	71.4628	85.946	73.4853	53.5361	14.2793	67.502	15.779	33.4119	17.0594	11.4946	45.016	12.1376	19.4445	50.7167	20.3622	44.5806	50.0344	20.8171	130.533	43.1369	11.4474	64.6027	13.3738	33.3502
STRAP		404		ENSG00000023734	75.1853	49.0104	73.321	52.6648	66.4705	66.7121	59.4996	54.5979	84.2565	57.2222	79.972	61.0749	51.6563	43.9047	47.4406	46.6166	60.3635	59.055	47.12	44.1756	59.9668	48.2994	52.6079	46.1862	60.2881	47.6582	95.7292	63.6968	67.0106	62.4079	44.5941	56.1794	42.2159	68.7117	93.2341	52.848	55.6175	95.272	96.6827	54.0017	78.26	39.4903	53.393	69.4074	163.197
ABCC2		405		ENSG00000023839	18.3459	84.8543	12.3393	104.614	23.0779	62.4049	55.2448	116.845	11.0679	89.9539	52.8676	122.865	70.9008	48.5859	87.2341	41.4618	78.9093	66.2485	90.5062	77.326	156.137	103.912	84.6455	79.6739	26.2634	2.73819	0.574192	1.29305	13.2662	2.36414	3.33362	61.4632	2.52498	2.91411	23.257	3.90723	22.0306	0.627275	1.03188	174.663	0.526618	3.90613	74.6383	3.57261	0.535551
DEF6		406		ENSG00000023892	20.0658	18.0404	28.347	12.9221	31.1159	17.426	24.2118	16.0494	22.5223	16.5602	23.2575	22.7578	13.396	42.48	15.0394	55.6725	16.6554	23.2012	24.9602	37.1014	10.208	29.1837	14.2652	23.4414	32.0784	77.8009	12.5403	51.5159	24.1884	18.8594	85.4719	15.2298	81.4417	40.3545	12.3762	28.8911	29.0423	12.2872	5.9221	18.0923	19.9199	108.581	24.1526	48.8178	13.4618
PLEKHO1		407		ENSG00000023902	29.3206	15.6034	65.6745	17.0884	39.3423	10.62	34.241	15.5394	50.7717	20.02	32.7158	24.8592	14.0495	42.7126	15.1527	62.0255	16.8509	35.1998	29.6276	42.9338	8.80285	28.7416	17.733	29.7906	53.6562	60.3308	18.1674	73.0105	45.574	67.0018	108.698	87.5714	80.3121	69.5638	19.8793	52.6247	64.512	15.9033	22.9706	29.0302	17.5616	80.5385	32.3153	56.5977	8.61751
GCLM		408		ENSG00000023909	22.359	26.7052	22.6061	39.0917	26.1235	27.9145	23.1312	24.809	33.4145	28.5722	26.1515	26.1558	41.7563	28.3781	23.7628	16.3005	35.9182	35.4842	24.5949	23.4048	28.1443	15.2041	28.7275	26.9509	26.8641	8.46351	78.3886	14.6921	24.664	14.6147	10.4563	16.0327	8.52735	17.212	44.0902	9.5113	22.9179	17.3423	30.8218	92.1124	13.051	11.041	26.4728	21.6942	43.3797
UBR2		409		ENSG00000024048	73.3426	107.836	66.7941	94.6209	65.4972	68.9479	107.147	74.4871	86.5755	86.6107	84.7717	81.6865	96.6146	89.1469	82.4758	70.7469	88.0681	85.7534	79.7509	82.0672	88.1112	74.1158	86.3006	85.8892	62.5468	50.0569	87.0015	43.9637	49.3789	47.7932	59.9506	71.2797	51.3634	46.7621	47.8547	60.1936	70.7229	47.3408	53.6129	88.432	79.9315	57.463	76.5113	46.3499	57.0362
EHD2		410		ENSG00000024422	20.6391	9.84946	37.1846	16.8931	21.194	10.5871	21.848	16.4994	41.2147	18.8538	21.8811	27.2288	11.2722	13.6075	19.3728	15.1581	13.5264	11.8565	20.2929	17.9863	8.47223	6.29253	16.3932	16.9314	32.1985	59.2219	13.1834	61.5792	40.9368	271.365	8.10635	104.252	24.2088	58.1459	26.119	67.4275	19.109	24.6482	415.265	17.37	16.4167	56.5147	17.9467	209.35	10.1998
DEPDC1		411		ENSG00000024526	7.73967	5.17858	12.7442	9.86244	9.54513	9.53499	4.55871	7.8297	4.98933	5.24796	12.5993	4.69463	4.28019	5.05922	9.06328	8.13632	6.09502	6.62485	3.6933	3.98859	4.62873	3.40137	5.51693	5.1705	4.99798	2.71556	6.79843	9.95087	10.2427	0.456708	4.20802	1.01014	3.94251	7.2938	15.1609	1.11635	7.79078	9.66741	0.0897288	1.03188	6.98341	1.8063	8.35837	0.188032	14.2895
CCDC28A		412		ENSG00000024862	25.7989	40.9887	16.4127	37.0737	21.6963	25.4157	30.8979	31.0488	22.8034	41.867	17.152	25.7534	36.3979	24.0167	25.1506	23.8517	35.136	36.9627	31.941	30.4789	38.6416	32.9933	33.141	28.3172	25.2782	15.7503	19.0172	20.5764	20.0437	11.6326	19.7285	22.4044	16.7889	12.0143	13.5623	14.9591	25.082	20.5525	17.542	42.5478	23.9497	15.0149	29.8833	10.0362	10.8327
RRAGD		413		ENSG00000025039	2.70274	2.09851	5.50265	2.5714	3.48523	1.21653	3.81581	2.30991	5.65692	4.04287	3.31746	4.64992	2.35247	3.66357	3.20047	4.90408	2.73787	3.5541	2.35397	2.67161	1.11585	2.31293	3.38897	3.91136	6.72805	9.61762	5.05289	12.1434	9.44434	8.24762	7.99705	9.27257	9.83413	11.7417	3.99648	9.84621	10.7123	4.31713	30.7321	4.81543	2.22095	6.61558	5.11566	11.7755	7.91156
HSF2		414		ENSG00000025156	5.77404	6.93863	7.98004	7.61654	6.34249	5.32644	5.26784	6.53975	5.3407	5.83106	6.38788	6.6619	6.27325	10.7	6.88243	10.1147	6.61652	7.76216	6.08786	7.29988	6.07521	7.38097	6.81735	6.85827	7.66517	14.0078	6.06346	9.46363	8.71393	7.84464	12.1686	12.4325	13.2008	11.9632	8.76648	7.12231	6.49231	6.60483	9.37665	6.60402	4.4877	12.8925	6.82088	7.40377	7.08389
PHF20		415		ENSG00000025293	25.0618	19.5297	27.7276	20.4735	28.1644	23.6073	21.274	21.0292	24.2439	20.7975	18.846	24.0991	23.296	32.6523	22.3466	38.9819	23.8586	24.9072	20.9828	27.5815	21.3665	22.9592	21.5555	22.343	27.4649	36.5243	24.2079	48.48	33.8875	30.7338	60.3696	31.3144	55.3059	49.6592	25.0618	36.6609	38.2614	27.6001	36.0261	26.1409	28.6663	45.2027	27.3394	37.771	25.4874
HSD17B6		416		ENSG00000025423	1.14662	1.48927	3.09673	1.95296	0.941954	1.01926	1.82348	2.33991	4.07579	2.25468	1.37639	2.14612	1.69901	1.62825	2.37911	1.22602	1.17337	0.966716	1.82636	2.10718	1.94241	0.578233	1.89152	1.82173	1.9223	0.452594	2.2738	1.27431	7.33805	0.67163	0.346114	1.11374	0.332234	0.443082	3.35189	6.80974	2.38051	3.68985	0	1.96057	0.892961	0.812836	2.40408	1.41024	0.97373
NR1H3		417		ENSG00000025434	31.7367	46.9119	34.3499	39.5149	33.3452	36.0686	40.353	41.0384	29.3387	51.3133	29.3631	37.87	49.3038	38.8745	43.8436	32.5453	40.351	48.0799	43.102	34.8061	45.1301	45.8505	40.313	42.5695	39.8156	50.7358	24.2539	33.3944	31.4924	46.4768	44.5212	34.9923	33.312	30.3852	19.6214	24.6044	41.4859	17.5637	64.3804	49.5646	16.0733	18.7404	39.2201	28.9334	15.7014
TYMP		418		ENSG00000025708	82.065	48.4011	128.228	24.5096	65.9367	29.5256	164.35	42.8083	174.943	25.5401	156.591	65.5012	21.4663	26.4882	23.8194	45.7528	40.5791	82.4836	30.8046	33.9407	24.5075	36.5307	38.5003	51.0352	84.7734	58.8599	60.3361	60.4735	40.699	104.156	68.2209	51.828	67.953	122.222	50.5877	51.2628	65.0313	21.9177	53.5232	64.5268	59.3705	48.6573	39.0523	120.435	41.1157
NCAPH2		419		ENSG00000025770	26.2903	23.2529	27.1321	23.0775	28.8552	27.4542	22.9624	24.1791	22.6628	23.0521	27.669	27.2736	25.8772	23.8714	24.131	28.7279	22.62	25.1346	26.746	24.4584	21.7385	22.5171	23.9987	24.5933	21.8421	28.4908	19.9819	25.2988	18.8207	30.9487	26.8876	22.4821	27.509	21.2338	21.349	27.7301	20.2127	25.1648	33.3342	16.1317	20.6526	28.9234	20.4906	28.5339	22.907
TOMM34		420		ENSG00000025772	18.4687	15.8742	17.4132	12.7593	17.2691	17.7219	13.5073	15.3894	16.268	13.0616	13.7286	13.1002	13.3633	11.0489	11.7256	11.6472	13.396	15.5528	14.7732	13.2451	15.7459	15.9184	14.7381	13.2075	18.0696	16.6328	19.6833	12.6307	13.555	15.9579	15.1197	12.2512	15.2606	13.6503	21.4263	13.7088	13.3092	18.0434	6.05669	10.594	12.4786	10.6572	9.70019	16.5233	25.8769
SEC63		421		ENSG00000025796	63.1868	52.9705	61.1247	59.5653	60.5048	69.3753	53.2525	57.9577	58.2909	53.1793	63.1023	57.1403	63.0592	54.9826	58.713	50.7405	61.6672	52.7713	50.6104	47.7502	63.769	46.7008	59.1494	51.3031	64.5412	53.7003	79.9734	77.7892	82.8078	55.611	54.3945	60.2458	48.617	68.5583	84.545	58.72	66.4164	59.2959	59.4902	57.3381	74.0929	44.8189	65.7209	57.2323	105.455
KPNA6		422		ENSG00000025800	40.9916	37.0963	37.0893	38.929	38.0235	38.666	45.6884	36.5086	42.058	35.725	39.6684	36.5734	36.7247	35.3564	38.7738	39.9014	44.2296	42.4218	41.9656	38.3432	42.2372	37.9593	34.4414	34.9075	32.0063	33.7409	38.9991	34.7999	30.5752	41.0232	42.7542	50.507	36.9666	39.5195	40.5063	37.0628	34.9936	37.1568	49.2611	47.1569	42.2897	47.3025	34.4399	44.023	47.7371
VIM		423		ENSG00000026025	215.359	124.489	440.117	171.209	287.924	123.133	190.588	181.703	492.574	241.017	158.673	247.563	150.852	269.97	188.601	382.964	121.77	229.851	192.66	270.284	92.4919	168.504	206.255	238.861	503.835	1066.36	235.235	1145.81	403.287	2983.3	637.578	939.431	844.96	1084.1	222.72	1292.51	470.368	432.34	3867.04	218.277	168.243	726.765	219.862	1432.57	120.377
RTEL1-TNFRSF6B		424		ENSG00000026036	2.25228	2.50467	3.64461	2.70159	2.60607	2.13715	3.51189	2.87989	3.61902	1.28283	3.81155	2.19083	1.56831	2.47146	2.74731	2.5635	1.36893	1.42164	3.1251	2.97263	1.69445	1.90477	1.73389	2.59864	1.29755	2.8966	1.10245	0.693375	1.40986	3.30442	2.0949	1.73537	2.45853	1.65303	1.70173	2.27735	1.44995	0.553478	1.34593	1.16946	2.42702	3.68034	1.73317	2.02135	0.754641
FAS		425		ENSG00000026103	28.1331	30.2253	31.5628	18.5206	23.2035	16.4396	32.4513	20.8792	41.2498	26.5896	31.0218	19.4939	15.3564	19.7716	14.6429	17.9445	14.2434	17.799	15.5037	17.7982	31.0786	21.9048	18.6788	18.5656	28.5462	16.2029	39.1599	36.3553	26.5834	33.1785	27.3248	25.5902	32.3596	28.272	24.082	31.0569	31.0333	30.2937	13.8182	27.9983	24.2473	21.8337	25.4385	15.3481	36.2228
RNASET2		426		ENSG00000026297	25.2256	22.1021	33.2779	28.5783	34.3813	26.2048	29.8511	24.1791	48.9798	37.0856	24.1751	26.6029	31.4643	58.2101	24.6125	46.9231	25.5209	31.6457	43.9543	58.5119	18.1016	25.3402	33.338	38.5242	42.7472	53.4966	28.5488	37.3673	42.0239	23.2921	52.3179	22.8965	64.3427	46.9666	19.7246	37.6657	53.6049	21.9546	14.0425	31.1283	44.3275	93.2729	37.3751	42.5423	25.4387
CD44		427		ENSG00000026508	131.656	74.3279	243.403	81.4384	142.329	105.608	80.0644	113.576	222.271	97.5731	127.299	109.765	77.2394	160.586	96.0991	205.86	67.9904	122.972	105.929	131.624	72.3652	117.007	91.3447	108.902	227.048	166.509	105.973	231.419	187.528	359.645	293.159	130.619	270.195	292.4	149.443	189.846	218.769	106.747	56.7534	55.3087	165.335	231.5	132.364	270.179	245.088
KCNG1		428		ENSG00000026559	6.34735	17.6681	5.31208	18.6508	4.86676	6.90465	9.42133	15.4794	0.245953	11.8565	7.23489	9.34455	8.78909	4.56492	10.5077	9.41806	11.6034	10.9466	5.15439	8.57924	18.8869	15.7483	8.66947	8.76037	7.71323	3.46234	3.85857	1.51793	3.92382	1.26266	8.76215	5.20611	6.99907	0.937288	2.32054	1.62987	3.48421	1.47594	0.134593	12.8641	0.915858	17.7243	12.9988	2.65595	1.09545
AGPAT4		429		ENSG00000026652	3.0713	1.48927	5.43119	1.59492	3.01425	1.77548	2.76899	2.78989	6.99209	1.67157	2.61162	2.59322	1.50297	3.16928	2.60569	2.67495	0.97781	1.30791	1.50167	1.58039	0.661247	1.22449	1.81271	2.94691	3.8446	6.13265	6.22424	5.11598	3.80491	20.3101	2.82356	8.08113	3.30019	3.1527	2.60416	13.3515	3.22452	5.20269	9.46638	1.96057	4.00688	6.593	2.04067	5.45293	10.7354
SLAMF7		430		ENSG00000026751	73.2607	34.4224	119.343	31.2799	75.9843	29.7229	68.8196	32.7887	155.056	34.3255	99.1356	73.3256	31.0395	40.183	23.9044	39.5949	28.2261	57.4059	34.3761	38.9452	12.2331	15.9184	38.1457	45.4896	146.095	142.477	88.1499	154.192	135.89	33.286	70.8441	22.2231	42.4817	34.1514	31.4562	67.8071	131.881	29.4819	2.24322	28.3767	50.9675	30.0298	61.0525	11.1174	47.2502
BTN3A1		431		ENSG00000026950	88.3305	106.516	85.2315	78.6392	79.6265	60.1362	147.061	71.4572	88.2269	50.9246	106.582	126.129	63.2226	107.174	43.9852	66.233	54.7574	71.5086	54.7096	58.4367	46.1633	55.1022	63.2871	73.1639	93.3277	161.486	53.285	62.4975	63.6304	75.4375	99.9359	100.004	114.466	55.6067	31.482	131.573	120.714	28.4119	82.1915	155.642	89.8227	148.478	87.2737	72.6039	30.356
MIPEP		432		ENSG00000027001	16.1345	11.9141	16.3412	12.206	12.528	13.7764	10.4681	11.6995	16.5843	13.2948	17.6814	12.4296	12.1871	8.75186	12.3487	8.72146	11.31	11.629	10.3494	9.55757	12.3984	10.4762	13.5953	11.2519	10.861	7.80725	24.9659	7.81452	11.2788	8.57	6.48508	9.8942	6.40105	7.97547	14.3358	7.59118	10.6258	22.4712	8.16532	7.91107	18.6835	5.37375	10.2313	7.26274	24.2215
PRKCH		433		ENSG00000027075	21.7857	23.3882	26.2984	24.3794	24.0826	14.3025	27.0146	21.2692	23.6818	24.6848	20.3636	35.1874	24.7336	41.4623	19.6277	40.598	25.1949	32.4134	23.2962	24.496	21.2839	25.1701	20.6885	24.7809	34.6735	77.2578	15.2276	74.5847	22.7106	83.0672	86.6196	33.9822	78.5402	44.8194	20.627	54.4109	36.4219	12.6193	70.796	49.1518	14.6537	81.5094	35.2505	47.9012	8.32539
IFNGR1		434		ENSG00000027697	146.603	159.724	154.336	137.814	117.022	99.3283	226.483	130.105	187.943	135.864	171.343	118.975	143.207	120.404	111.96	119.509	144.52	150.722	101.058	121.351	158.038	127.007	127.756	127.146	135.546	102.128	129.055	93.2683	100.558	93.5715	85.2169	99.4859	115.905	187.253	226.253	68.9904	131.058	90.18	203.146	259.139	131.174	86.1606	146.425	121.351	129.725
B4GALT7		435		ENSG00000027847	16.3802	11.8126	14.0544	10.2856	17.4889	17.3603	14.858	14.6694	14.3707	11.1956	17.9637	15.9617	9.83463	10.9035	11.8106	11.8701	13.396	11.7428	12.4598	13.1699	10.6213	11.6667	10.0487	11.0375	13.408	13.6231	14.2629	11.3564	11.8904	15.4475	10.5474	11.2152	11.8054	12.304	12.8919	12.972	10.3877	15.5343	15.0744	8.97734	21.9577	15.6471	9.97973	21.7177	19.2312
SH2D2A		436		ENSG00000027869	6.18354	4.43395	8.52792	1.88786	5.52613	1.77548	9.62394	3.38987	8.01104	3.96512	6.52905	5.90182	3.26732	5.81519	2.40743	6.96602	3.78087	4.77672	2.59749	4.25199	2.0664	3.9796	3.50719	3.91136	5.28633	8.93873	3.55999	10.4194	4.36546	5.74915	8.50712	2.4347	10.6093	5.04431	2.44946	8.30564	9.34893	3.39466	1.83944	5.9505	5.19749	11.7861	5.45111	9.14306	2.77513
VRK2		437		ENSG00000028116	12.2033	9.03714	19.8667	7.16085	14.3177	8.18694	9.21872	8.21968	16.514	8.51335	14.2933	9.43397	8.65839	12.3282	9.03496	13.7649	8.01805	9.72403	8.523	9.14366	8.80285	8.9456	8.78769	9.37655	10.9811	15.0261	20.4183	19.1709	11.8224	12.3311	21.0583	9.68699	16.6339	21.6599	13.4076	12.5031	16.2524	15.7926	13.6388	9.87164	12.3183	13.6602	10.0077	11.517	17.6245
TNFRSF1B		438		ENSG00000028137	64.9886	61.6692	80.1338	39.58	69.6732	47.9051	85.2647	43.6183	105.865	43.422	76.4428	69.2569	37.1494	50.6503	34.3272	74.9544	39.1776	54.4204	46.633	54.4857	39.8815	53.4355	35.5054	46.6416	105.534	93.7549	35.7377	87.7213	60.9296	165.248	95.5275	69.5443	118.43	100.631	73.0196	78.4348	77.5399	24.353	108.617	140.06	58.3401	109.665	64.3511	145.302	34.7622
VEZT		439		ENSG00000028203	45.0457	41.0564	46.451	46.871	37.2386	37.4166	42.4804	38.4285	50.315	40.2732	42.8447	33.1307	42.6712	43.0906	35.0919	38.1738	40.5791	44.2699	38.11	37.9669	45.874	43.6056	42.1257	39.5958	36.764	29.6449	59.0499	45.2755	41.7861	41.265	31.5875	45.793	34.1758	36.1452	59.4831	41.9524	43.8015	41.1049	49.3059	59.7802	51.1506	26.7784	39.1921	27.5702	62.3431
POU2F2		440		ENSG00000028277	12.2442	4.87396	21.4151	2.89689	23.5802	3.38657	9.21872	5.87977	12.122	4.27611	11.6464	6.30422	3.46336	38.2349	3.51202	66.3723	3.48752	15.894	22.4439	46.057	4.91803	23.2314	3.11313	14.6542	20.1361	46.6625	5.81082	47.8054	17.9544	13.8356	102.304	11.3965	77.9422	56.527	6.05918	19.5585	26.0558	2.4722	3.18537	4.12751	7.739	98.5789	9.4486	42.1192	7.18126
BRD9		441		ENSG00000028310	20.8029	21.4251	24.5595	20.6037	21.194	19.0042	18.2686	18.2993	23.1547	20.5642	20.7165	22.5789	17.5128	24.7727	20.1091	22.8486	17.0465	20.3863	28.7753	26.4527	18.3909	24.0817	22.9741	24.7809	18.7424	30.4143	16.7205	21.4009	18.5829	29.7666	25.4667	21.0834	30.6099	24.4036	18.4612	30.1191	19.8232	19.5931	25.3932	17.6795	21.7058	38.7452	17.164	30.2732	19.0121
SNX1		442		ENSG00000028528	112.942	110.984	93.7118	105.948	98.9993	99.953	106.606	108.116	103.581	102.044	92.536	102.119	104.881	109.704	104.596	110.593	110.297	104.803	110.271	110.288	114.85	107.381	111.876	110.992	92.8711	111.021	95.1091	98.0282	98.0105	120.061	109.809	124.273	99.4045	102.982	89.7275	113.823	102.427	79.4425	186.636	100.711	83.4117	117.681	87.8887	137.263	97.2269
TBPL1		443		ENSG00000028839	11.5071	14.385	11.4579	11.9782	10.2987	9.60075	14.3853	13.1395	14.6869	14.3444	11.9287	10.6412	13.0039	13.5203	12.0372	13.0961	13.1678	11.5153	11.4452	11.3261	13.0183	12.313	11.7826	11.9216	13.7925	9.21029	15.2505	14.3922	12.315	8.94611	16.996	10.205	15.0391	13.2243	17.0431	9.46665	13.0712	18.5231	10.1393	16.8884	13.5318	11.8764	16.2136	8.41444	16.383
ARNTL2		444		ENSG00000029153	17.6907	8.02173	27.3942	8.20243	15.7306	10.7515	14.8918	9.14964	31.8685	6.25867	15.2462	5.54413	4.44355	7.41437	6.31597	9.94748	9.48476	10.4917	9.13179	9.93386	6.61247	7.61907	8.15718	9.67124	8.26589	7.10573	4.63947	13.6988	9.44434	10.4506	12.4965	9.946	11.1631	11.9632	12.634	7.97074	12.3354	5.092	12.9658	4.33389	26.1248	4.40286	7.74338	6.01703	7.35166
BCLAF1		445		ENSG00000029363	59.706	78.7619	82.2777	86.1906	71.4315	83.7764	64.97	76.647	69.6047	74.2877	81.2072	78.6909	77.8275	106.854	85.8462	95.6574	73.4662	68.1819	79.1422	82.9703	76.2501	62.9934	80.3502	83.4513	82.755	63.9742	96.7398	95.7232	88.5661	82.8254	121.832	62.2402	115.108	111.316	94.0334	85.3561	102.773	71.8783	49.0816	78.2852	80.7557	90.6989	85.7362	62.7557	94.184
SLC39A9		446		ENSG00000029364	74.4073	85.7343	64.7931	87.6228	77.5856	82.2969	89.6546	77.127	81.5159	86.2608	83.0777	80.837	79.2325	58.559	71.2317	56.2297	93.2505	83.0523	72.5267	70.553	99.5177	74.6941	74.2816	70.1902	73.0714	38.7194	79.1006	42.8768	59.0271	39.6799	35.4676	61.2301	31.4294	38.6503	71.4726	38.8713	58.5174	76.343	40.1985	106.352	83.0454	29.8717	76.7629	30.2967	87.7331
ANK1		447		ENSG00000029534	2.00658	0.33847	2.07243	0.292944	5.40053	0.887741	1.65464	0.959963	3.75957	0.427611	1.41169	0.58124	0.522771	2.4133	0.878005	3.14864	0.814842	1.10888	1.17699	2.03193	0.454607	1.05442	0.5911	0.910865	1.7541	6.58524	1.19432	3.01712	1.29095	2.33727	6.21183	1.52816	4.07541	1.60191	0.515675	2.38899	2.0559	0.553478	1.34593	0.378356	2.06068	6.48011	1.03431	1.95083	0.657268
TFB1M		448		ENSG00000029639	7.61681	5.65244	8.90905	5.59848	7.84961	6.5101	5.87567	5.45979	5.69206	5.75331	7.51723	6.08066	6.37127	6.97823	4.89983	6.46447	4.46533	5.28851	4.70794	5.56898	4.71139	5.88437	7.01439	6.67074	6.41568	6.2458	6.75249	7.10241	7.93256	4.08351	8.57998	5.0248	8.08437	7.03818	8.19924	5.64873	7.24975	10.7744	3.58915	4.33389	7.0521	7.29294	4.38885	5.47644	16.5534
RABEP1		449		ENSG00000029725	47.4208	48.4011	44.3547	42.0863	45.4022	41.2964	44.0675	38.2785	39.3876	42.2169	39.4919	42.4752	48.1276	57.5413	39.6518	61.0502	43.6103	49.8712	45.9836	60.8825	48.4777	50.9185	44.0173	44.1234	42.9394	61.4623	55.8803	58.281	44.402	54.7782	82.193	61.2819	67.665	68.4561	50.8198	55.5049	46.2686	54.8681	95.1573	55.6527	49.3189	69.4071	41.0371	74.3432	72.4698
HMGB3		450		ENSG00000029993	28.5835	15.705	24.083	18.8461	18.7135	22.7853	13.7099	16.3494	16.8302	16.5213	31.5865	20.2987	11.8604	9.68229	16.852	10.3097	15.319	17.1166	13.4745	10.8746	15.4567	13.1633	18.6788	14.4131	17.6371	11.1564	48.9441	17.3719	21.7424	4.67455	6.21183	10.3604	5.93592	9.45809	33.4415	8.50659	17.0099	51.4734	7.8064	9.3557	21.1105	3.59002	17.3877	3.87816	27.5079
NUP160		451		ENSG00000030066	39.9269	33.9823	44.6882	39.4823	39.9388	38.6989	31.4382	36.1186	30.9901	32.9649	40.6213	39.3902	39.3385	46.7541	39.227	44.6104	38.5257	35.1998	37.0954	43.0843	36.038	32.279	42.638	39.3011	27.2246	43.3359	37.6899	54.8328	38.5078	39.5724	53.2469	29.7344	54.132	59.9694	41.5892	43.5823	38.1748	30.9948	39.032	29.1678	36.8175	55.1825	35.1667	47.4781	40.7506
BAK1		452		ENSG00000030110	63.1868	60.0783	53.3114	48.0102	58.4325	61.1884	82.5295	50.1281	98.065	58.1551	91.5478	55.8437	42.3118	29.076	38.349	32.796	60.885	65.7936	37.2577	36.6875	47.1139	45.5443	35.7024	33.7824	38.1577	22.9465	66.0091	24.0995	31.2037	10.0207	14.9922	30.7704	15.3714	16.8201	49.0923	13.7534	27.852	61.6205	5.69778	83.479	69.3533	13.6602	36.5364	13.2798	71.2283
MUSK		453		ENSG00000030304	1.10567	0.947715	4.26396	2.01806	2.22929	0.953499	1.35073	1.31995	0.702723	0.699727	1.30581	4.42636	1.69901	5.69889	2.69066	5.18272	1.17337	1.59224	2.43514	3.80045	0.330624	1.59864	3.03431	4.0721	2.06647	0.927818	1.24025	5.69692	4.29751	0.698495	4.02585	5.46512	5.67013	6.78256	3.816	7.63583	4.24164	0.73797	0.0897288	1.65101	1.44248	0.248366	2.32022	0.0705121	0.511208
IKZF2		454		ENSG00000030419	4.58647	4.09548	8.98052	4.23141	6.56228	3.4852	6.85495	4.01984	6.11369	3.49864	5.18794	3.93455	5.39108	12.2701	4.44667	13.4026	7.26839	8.41612	4.58619	7.03648	3.96748	4.62586	4.05889	6.51	4.78172	18.0359	10.68	14.0174	5.62244	4.51335	37.7082	3.78155	26.8888	8.91276	3.04248	8.39495	13.504	4.61231	5.33886	3.78356	9.50202	21.3821	7.49179	7.0042	8.8366
GRN		455		ENSG00000030582	180.961	160.502	212.293	155.586	197.088	165.383	201.36	147.114	305.544	191.803	187.084	165.251	131.967	115.461	171.183	192.011	191.455	237.329	139.98	158.377	146.632	165.102	155.065	170.734	226.063	162.617	267.252	188.842	195.749	174.543	122.615	140.928	122.085	152.284	100.789	113.176	217.298	153.793	128.043	217.279	272.971	92.0762	162.024	104.992	204.483
FAM13B		456		ENSG00000031003	26.3312	28.3299	35.2789	30.7591	37.6781	27.8488	31.3707	29.9388	33.6956	31.8376	30.1042	32.4153	38.293	52.9473	33.8174	54.4464	32.4307	36.5078	32.8339	42.1436	31.0373	32.313	28.5698	36.4614	34.289	35.9133	35.9674	36.5802	33.9894	31.1099	59.5863	47.3989	46.0034	35.1909	26.6604	39.1616	35.21	32.8766	19.3814	33.3641	33.5204	42.0191	31.2251	31.9655	16.9672
ARHGAP31		457		ENSG00000031081	16.8307	8.66482	29.5142	8.78832	17.3947	9.96242	19.079	12.3895	27.5467	9.83506	16.6579	13.145	13.298	18.7249	11.669	21.0931	12.7441	14.3017	13.3121	14.9008	12.1917	14.864	12.9254	15.1364	23.7885	42.8154	15.641	41.6587	18.0394	118.583	27.4159	42.141	44.4086	34.833	12.6083	52.9596	23.5022	12.5824	114.225	10.422	15.4093	37.2324	12.3279	66.1638	6.64571
CENPQ		458		ENSG00000031691	3.11225	2.84314	4.3116	3.02709	2.66887	2.56458	3.03914	2.84989	3.47848	2.56567	2.54103	1.83314	3.00593	4.44862	2.26582	3.14864	3.52012	3.78157	2.75983	3.23603	3.26491	2.31293	2.32499	2.54506	2.40288	3.10027	2.87096	9.40741	5.4186	2.57906	4.66343	1.73537	4.80632	8.06068	7.16789	3.32672	4.22	5.38718	2.73673	3.19882	3.34288	3.18361	4.19316	2.27989	4.52784
SARS		459		ENSG00000031698	97.9129	79.4727	80.9438	71.1528	81.9814	82.9873	74.7966	73.9471	84.5024	88.2434	94.3359	93.356	82.7285	67.8051	71.0051	67.1525	84.2873	85.6113	78.0869	74.2029	88.6071	77.3471	67.9371	63.9213	78.2857	67.2102	97.5666	66.6577	79.5125	74.9271	60.0417	75.7346	54.42	55.4534	106.358	78.5464	69.6409	88.2244	97.8043	74.6736	80.4123	57.5081	69.5786	84.1679	161.688
RANBP3		460		ENSG00000031823	41.8106	33.0685	34.064	32.9074	39.2481	39.5538	39.6101	33.3587	36.9632	35.9193	39.3154	39.7479	31.7257	30.1227	34.9503	37.6165	37.7761	36.6215	38.8	36.4994	33.393	33.9797	34.3232	33.5412	38.8545	38.5384	34.3596	37.1612	34.3801	38.3635	42.1348	45.3009	38.6056	30.3511	31.9719	36.7279	34.8421	29.2236	37.5515	32.5386	36.8175	44.9092	33.2378	42.2132	34.7135
ARID4A		461		ENSG00000032219	28.2559	33.5423	23.9639	32.647	27.4736	28.2104	25.7651	28.2589	20.0276	29.855	19.3048	27.363	42.6385	45.0677	30.3903	37.0592	28.3565	29.0015	27.8418	30.968	32.6904	30.6123	34.1656	33.1126	25.038	33.0394	28.6866	35.8119	31.6963	36.3755	54.3945	35.5621	49.5472	38.3947	27.666	34.4059	40.1658	21.0322	31.7191	41.4127	24.6366	43.3964	36.8439	26.7241	23.686
EIPR1		462		ENSG00000032389	16.2983	11.8464	15.5789	11.7178	13.7211	12.4613	14.9256	10.8296	25.8602	11.8565	18.6342	16.5877	9.40988	8.72279	7.67546	12.093	11.31	11.1741	10.674	12.1539	13.9275	13.8436	11.3885	11.5465	19.3912	19.2352	22.2327	17.5967	13.8947	11.2834	17.8704	9.71289	15.0834	16.4111	20.3434	10.717	13.4174	18.6706	9.37665	11.4882	27.0407	14.7214	13.474	16.5703	23.6616
PNPLA6		463		ENSG00000032444	52.6625	63.9031	53.1685	76.0678	62.3259	84.0066	83.3399	79.7969	57.1314	82.9566	75.4899	73.8622	67.0454	56.0003	74.2339	62.8893	87.9052	88.2839	72.5673	70.3648	85.3009	80.3744	68.4888	69.9758	52.8152	43.9469	40.6757	39.1288	35.9938	40.0023	37.0342	55.3505	40.1339	46.4895	44.2192	34.5175	48.714	29.8509	32.7959	87.5377	43.1369	50.2829	62.2266	62.3092	53.1413
IFT88		464		ENSG00000032742	11.7119	10.831	12.3869	11.9131	10.2045	11.7708	11.6163	14.3694	16.1626	15.2385	12.564	9.88107	13.0366	10.8744	11.5274	11.4521	13.4938	12.3398	12.054	12.0787	13.8862	13.2994	12.8466	12.5378	12.567	7.24151	16.9731	8.77026	11.4997	8.38194	9.30864	11.5519	7.92932	7.97547	17.0431	11.8333	12.4869	14.169	8.70369	14.8591	14.3103	7.04458	12.272	5.94652	20.4483
ALG1		465		ENSG00000033011	21.2534	14.2157	19.6285	14.7774	21.7277	18.4453	15.3983	13.3195	21.3628	14.461	18.6695	18.5102	12.8732	11.3396	14.133	13.124	16.2642	15.4959	12.3786	12.6055	16.0766	13.7755	14.5017	13.529	16.5798	12.8084	20.6709	14.8982	14.8969	8.24762	11.1849	11.2411	9.28041	11.3667	18.4612	9.91319	13.4391	23.2092	8.21018	12.5545	24.0413	8.60251	13.0827	13.2798	26.5828
ZCCHC8		466		ENSG00000033030	23.219	23.0836	22.1297	22.7194	21.6963	24.3307	20.9701	22.5291	21.152	23.3631	20.6812	21.1482	28.0663	29.6575	25.4338	26.4152	21.3489	21.0687	25.6502	24.9475	23.6809	23.0953	23.4076	26.1204	21.8662	23.4217	22.4624	19.7893	21.6065	19.4235	27.6345	22.4044	24.6739	18.6435	20.3176	20.5855	21.7276	21.9915	20.2338	25.8658	21.7745	27.2074	24.0967	17.346	20.7891
ABCF2		467		ENSG00000033050	30.0987	23.2529	30.3718	21.4175	30.9589	30.1174	23.7391	25.019	29.8657	26.473	31.657	26.2452	22.1524	22.592	26.2552	32.1273	26.9224	28.3475	25.8125	26.7537	25.458	25.3062	21.5555	21.2714	25.6867	32.4057	37.7129	38.2293	27.3648	29.7666	32.6987	26.7299	32.4704	41.2577	29.3161	25.1625	23.5022	34.4632	38.5385	22.6669	24.3618	32.107	18.1983	67.104	46.4469
CHPF2		468		ENSG00000033100	43.981	33.847	43.9021	26.6253	51.1481	39.0935	44.7429	29.5489	53.3015	29.0776	47.2562	36.3498	28.5564	33.5536	32.5428	34.2171	34.1582	30.2241	35.3908	35.7468	30.996	28.7416	29.1609	34.9075	39.0467	41.005	44.6951	41.3401	36.7072	49.0827	35.5587	35.1477	32.1381	35.8044	35.53	31.2355	34.9286	35.1643	22.1181	39.8993	60.9274	39.2871	33.0701	36.2432	51.7051
LRRC7		469		ENSG00000033122	0.163802	0.135388	0.404957	0.45569	0.251188	0.493189	0.0675364	0.749971	0	0.427611	0.0352921	0.134132	0.294059	0.668747	1.13291	0.501554	0.423718	0.0852985	0.446443	0.301026	0.743903	0.0680274	0.70932	0.509013	0.312374	0.316816	0.505289	0.131179	1.71561	0.214922	0.41898	1.47636	0.132894	0.0681664	0.283621	0.736791	0.173128	0.332087	0.224322	0.0687919	0	0.451575	0.363408	0.0940161	0.0730297
FUT8		470		ENSG00000033170	55.3652	44.0687	43.783	47.6522	46.8465	47.0831	33.4981	43.8583	50.9474	44.8992	43.727	44.9343	48.487	37.1591	42.5974	36.1676	45.1097	42.7914	41.1539	41.7297	53.313	45.3743	38.5397	35.0147	47.0002	36.7506	30.0187	41.8461	63.7663	22.2713	26.7236	37.5306	17.0325	22.6994	50.0463	33.2449	41.5724	26.2717	16.6895	53.8297	58.9583	18.9662	45.9571	10.5533	27.1184
UBA6		471		ENSG00000033178	36.1184	37.4347	51.0722	35.9019	37.6467	38.5674	48.9639	36.9886	59.9774	33.548	59.3614	39.3455	35.6138	44.2536	34.0439	40.8766	35.3641	34.8018	32.3468	31.0809	35.3354	31.7688	35.4266	39.0332	32.559	26.5899	39.7111	36.6177	37.4716	24.9578	39.3477	28.1803	39.1593	38.8889	56.5696	27.7748	43.7582	36.8247	16.5998	75.8087	53.8066	31.9941	36.3687	19.6729	58.3021
GAB2		472		ENSG00000033327	26.0036	29.5822	25.155	33.2329	24.2396	30.4791	23.1988	31.6788	28.636	29.8162	25.0221	39.8373	37.2148	28.0001	35.545	26.7495	33.4411	32.5556	29.5058	25.0228	36.0793	32.4151	29.7126	25.9864	26.5277	31.1158	45.1085	26.0859	35.8749	52.6827	18.0161	31.2626	21.7946	26.3634	27.305	40.1216	38.4994	26.8621	134.862	31.3003	20.6297	24.5205	31.7562	38.6641	21.203
ATP6V0A1		473		ENSG00000033627	53.1129	71.1802	39.6143	66.4006	50.7713	56.0592	75.8434	73.1972	56.4989	65.7355	45.5269	51.9539	73.0899	59.5185	77.6893	55.4217	71.2498	63.4905	81.902	79.659	83.6064	80.1703	62.3414	63.7873	44.0207	26.4994	56.9368	20.7263	42.3976	49.6738	22.0056	57.6816	28.8601	23.8582	45.6115	43.6046	47.026	41.7322	55.587	70.3741	56.2108	37.9098	48.8923	35.9847	84.4954
PIAS1		474		ENSG00000033800	41.1144	47.4196	39.2094	48.173	42.1995	38.6003	48.1535	47.1282	52.5285	46.1431	40.0213	43.1906	52.4405	59.6057	43.4471	55.0316	49.738	48.023	42.0468	52.0399	48.8496	45.4423	47.9579	54.7055	45.0539	46.2777	41.4337	51.0287	45.7609	32.0502	70.2247	48.5645	71.7848	57.7028	50.562	39.6304	58.4957	32.6921	40.5125	87.8817	45.1976	53.3988	51.9952	34.6684	33.472
SLC4A7		475		ENSG00000033867	41.2782	73.7525	31.2532	67.8979	47.4431	87.985	47.5794	56.5178	22.5574	49.875	58.2673	83.0279	50.8721	63.0948	58.5714	44.0253	55.0507	48.2221	38.7188	39.7731	42.2372	25.5103	48.0761	53.875	36.0431	20.1178	22.3475	28.6907	45.4891	27.0533	33.7917	57.2672	29.1702	42.7744	54.1201	34.7631	59.6427	15.7926	13.2799	262.923	15.7528	37.1421	63.8759	19.0383	19.8641
APBA2		476		ENSG00000034053	4.21791	3.08007	6.81281	2.311	7.97521	2.79474	4.3561	1.67993	7.02723	3.03215	3.52921	2.99562	3.29999	14.3635	2.29414	12.0094	2.60749	3.75313	4.74853	6.6602	2.60366	6.93879	2.48262	3.72383	4.92589	23.6028	2.2049	10.6068	4.02573	4.05665	29.2922	4.14417	26.7781	28.0334	4.79578	5.55942	4.26329	1.95562	1.21134	9.94043	2.88495	31.5651	5.22748	17.44	1.67968
MAP2K3		477		ENSG00000034152	60.0336	48.3335	60.4815	50.0283	63.1423	72.0385	53.3875	41.9684	93.673	51.2356	66.6668	58.3922	50.8721	32.7395	42.909	37.7837	80.4738	80.01	56.9418	53.0558	70.7948	62.211	52.2533	47.1238	54.1128	26.5899	57.0287	28.9906	38.6097	75.5181	37.016	46.2593	31.9609	29.3115	44.1676	32.8207	37.6554	69.443	23.7781	56.8221	109.399	38.7903	49.2837	53.8477	156.503
TMSB10		478		ENSG00000034510	969.219	649.862	915.751	459.499	646.902	758.427	683.435	572.138	892.353	737.629	965.381	740.142	588.901	467.076	538.699	537.136	642.096	846.36	592.917	535.375	677.696	867.655	658.446	561.575	675.448	717.362	862.298	803.134	618.961	664.215	604.351	469.845	551.221	528.954	975.425	531.025	694.656	1246.1	560.805	551.402	593.911	427.168	567.531	615.03	1087.27
ASTE1		479		ENSG00000034533	13.268	15.0619	9.36165	18.8786	12.6222	17.163	11.6838	15.3594	12.1922	19.1259	8.64657	13.5474	22.8059	16.8641	16.9087	13.7927	17.5028	15.9508	16.3966	17.2337	19.0109	16.2245	19.0334	16.7706	11.6299	9.25555	9.83016	7.58965	8.01749	6.07154	11.2032	9.76469	8.10652	7.73689	7.65778	8.01539	10.0631	8.00698	4.6659	17.2324	10.8529	9.41535	11.5452	4.55978	6.06147
RNF19A		480		ENSG00000034677	62.3678	87.4267	59.8622	84.8886	56.2974	63.6543	84.1504	74.1271	62.8586	73.3548	73.5135	52.9822	80.2127	93.5664	76.8962	88.4964	76.5626	75.8588	74.4342	82.4811	82.5319	73.8437	81.8083	79.5399	70.0919	53.474	69.1556	73.7226	58.4666	68.9093	97.2762	75.631	94.3545	68.6776	63.0413	76.7156	79.1197	38.2638	65.9955	139.476	63.3544	77.6258	82.2419	42.6363	38.5597
PEX3		481		ENSG00000034693	10.5653	9.68023	10.7909	11.4248	9.82772	11.7379	8.54336	13.2895	7.76509	11.2734	9.35242	12.832	10.5534	10.2057	11.3857	12.093	11.9945	11.0888	10.4711	11.1756	11.1999	10.7143	10.7186	10.5017	9.20301	9.02925	10.657	11.6375	10.7693	10.7192	12.2962	12.9505	13.0679	11.9802	11.8605	10.6277	11.7078	11.8075	12.5172	14.7215	7.60162	8.89604	11.1818	8.22641	12.975
GABARAPL2		482		ENSG00000034713	48.895	53.1736	42.5919	50.6467	41.8227	44.9789	56.6293	48.2381	56.1124	62.8977	45.3857	50.0313	54.7276	45.3294	46.3927	47.2575	55.3441	59.453	48.9464	47.7502	63.4384	57.8913	49.4554	45.6236	51.3975	41.4124	52.0218	51.7408	43.9773	64.0466	42.8635	57.9665	46.4907	40.15	43.9613	52.9373	45.5328	64.1665	79.1856	68.4824	46.5943	40.6644	47.6343	54.8349	52.3136
MYOC		483		ENSG00000034971	0	0.033847	0	0.0325493	0	0	0	0	0	0.349864	0	0.0447107	0.294059	0.261684	0	0.0557282	0	0	0	0	0.0826559	0	0.157627	0	0.648776	1.08623	0.0918707	0	0.186848	4.16411	0.036433	1.19145	0.287936	0.306749	0.103135	2.25503	0.21641	0.811767	5.74264	0	0.0228964	1.19667	0.195681	1.31623	0
SH3YL1		484		ENSG00000035115	42.8753	58.8599	38.7091	65.6845	38.8713	57.21	63.4842	79.5869	34.7848	57.7275	58.0203	60.7172	87.9235	71.8176	79.5869	54.3629	56.713	48.9045	51.8686	44.74	60.0082	49.3879	90.4777	82.969	37.4368	16.3386	54.0889	16.2662	47.3746	14.8565	32.6258	26.963	26.1358	20.0409	62.4998	26.7477	62.6292	66.4542	13.0107	77.4597	78.9469	28.1783	69.5227	19.7669	119.428
FAM136A		485		ENSG00000035141	43.6124	33.9485	39.5667	34.4046	38.1177	39.0277	34.5111	37.2286	36.7173	39.8067	41.2565	38.3171	39.4039	31.6346	35.1485	26.4152	40.6443	35.9675	36.9736	32.285	43.105	38.9457	38.1457	35.4433	32.9915	30.7311	49.5642	32.2326	40.2913	15.0176	28.017	30.8222	26.025	29.1241	53.7591	22.1707	31.0982	60.8088	8.38964	25.3154	40.9388	23.9561	36.1171	19.9784	68.9157
VCL		486		ENSG00000035403	84.4402	70.774	105.027	71.6411	91.7777	91.3387	89.4182	77.547	134.607	66.7074	105.947	82.7149	53.9434	58.8497	71.5149	55.2266	68.0556	62.8934	79.6292	67.1664	71.0014	59.0818	78.4193	75.0392	90.1319	59.7651	119.455	114.707	116.322	275.691	43.9747	205.939	45.0731	73.5004	108.601	147.291	88.4686	150.989	227.193	80.8993	112.582	59.5854	76.5672	115.428	214.221
DEPDC1B		487		ENSG00000035499	10.811	7.2094	10.3621	9.5044	9.60793	10.1926	5.36915	9.68962	4.81365	9.56294	10.87	7.19843	5.09702	5.98965	8.72341	7.04962	7.13802	6.76701	6.57489	6.20866	6.52981	4.93199	8.51184	6.80469	5.52661	8.68981	4.93805	8.6953	9.10461	0.805956	5.37387	2.09798	6.3789	3.52761	12.0926	2.88018	10.1929	9.8519	0.0897288	6.05369	5.44935	3.70292	8.86155	0.658113	10.8814
DAPK2		488		ENSG00000035664	41.2373	70.097	23.2969	57.3519	27.0341	38.962	57.98	51.538	35.6281	61.6538	30.6336	46.5439	54.6296	34.1933	57.2969	30.4833	53.1603	52.7429	59.7828	43.3101	59.099	54.8641	51.3469	53.2052	34.3611	10.2739	40.5609	5.24716	16.1709	13.755	4.75451	29.3718	7.97362	4.55011	26.6862	18.71	28.2848	17.8589	65.1879	59.1954	22.2553	9.16698	40.9812	10.5063	31.8897
NSMAF		489		ENSG00000035681	25.8808	24.6067	29.8001	24.5422	27.1911	25.613	25.3262	25.409	24.8413	25.5401	25.728	25.9769	24.0148	32.5941	28.1811	33.4926	26.8898	26.2719	27.5171	27.5062	21.6558	23.8776	22.3042	25.4506	31.3575	33.3109	27.6531	33.6381	28.4689	29.6055	42.8999	28.6207	42.969	36.878	24.3141	30.6103	29.4535	29.3343	31.091	23.2861	23.7436	44.4802	26.2772	36.9483	20.7891
ADSS		490		ENSG00000035687	32.1462	32.4592	33.3732	33.4933	31.5554	31.9258	28.9056	32.3687	37.7011	34.5588	31.2335	32.9071	33.1306	30.3262	30.3053	29.9539	30.3121	30.1672	31.0075	29.1243	38.1457	32.0749	35.0719	29.6567	26.1433	23.4896	37.8277	33.1883	30.6262	21.519	31.9882	29.7862	31.6287	30.6237	38.1858	30.0075	30.6654	39.8504	21.176	31.2659	35.5124	29.1492	29.7156	21.5062	52.3623
STAP1		491		ENSG00000035720	2.45704	0.643092	6.00289	0.358043	8.038	0.92062	1.45203	1.04996	1.68654	0.699727	1.41169	1.02835	0.751483	12.6771	0.538132	21.4554	0.521499	5.08948	3.57154	11.4014	1.40515	6.25852	0.82754	4.42037	5.11812	12.8537	2.71018	13.5302	3.68601	3.86859	47.2172	1.94258	24.8511	13.0198	1.03135	6.05062	8.61314	1.62353	0.314051	0.378356	2.51861	26.9365	2.62772	8.36743	1.631
TIMP2		492		ENSG00000035862	75.1034	61.4661	108.957	81.0153	77.931	53.8563	81.2463	78.327	160.361	99.2058	66.1728	102.566	75.7691	76.3244	108.674	73.5612	68.5771	66.1632	79.3451	67.4674	61.3307	59.728	90.8718	88.461	138.117	115.049	74.6219	217.739	172.648	508.317	32.9537	435.138	55.7489	106.118	69.1778	510.418	109.395	115.935	238.32	119.457	88.8153	116.416	110.029	249.566	22.5175
RFC1		493		ENSG00000035928	46.397	42.1056	42.6158	40.8168	42.6705	39.6524	35.0176	37.0786	33.9767	42.3335	36.4921	40.8209	46.1345	46.9577	37.556	50.0718	40.188	39.8344	40.5451	40.488	47.6924	40.5443	40.1948	37.8545	41.6418	49.6496	38.0804	55.4325	46.0666	35.8919	62.7195	42.0892	50.7875	43.5583	40.5321	40.3449	48.7573	31.991	54.0167	35.8406	33.4059	42.719	41.5403	35.209	38.0242
TBC1D23		494		ENSG00000036054	38.2069	52.2597	38.4471	63.6014	37.7723	46.9187	46.7352	47.4582	47.75	47.1927	50.7854	43.3694	53.9761	42.5963	48.2336	36.4184	66.3281	63.1493	44.9284	42.5199	64.9262	43.5375	52.6079	49.9904	35.899	16.4292	44.9937	29.7402	39.2382	26.9995	23.0257	32.195	23.5222	29.5672	53.2435	24.7383	39.3218	29.3343	27.3224	71.9219	44.671	19.0339	43.6369	17.393	49.855
CUL3		495		ENSG00000036257	67.2819	69.9278	57.4563	73.0732	65.8112	76.3786	68.6508	66.8674	73.7859	73.8212	61.4083	60.2701	77.0434	65.5081	60.4974	68.2392	73.5313	73.2998	61.3656	65.3226	82.1186	69.7281	65.3363	59.7688	62.7631	48.5407	103.033	60.3798	62.849	47.632	73.6312	63.3021	65.9153	59.7138	75.4691	47.7351	66.9358	85.8628	51.4146	90.1518	75.1919	51.3441	63.8479	45.8563	124.857
MYOM2		496		ENSG00000036448	1.84278	2.20005	1.69129	3.48278	1.78971	2.26867	2.33001	2.00992	0.527042	1.55495	1.16464	1.52017	3.1693	1.65733	2.15253	2.08981	2.47712	2.13246	1.33933	1.50513	1.85976	0.952383	2.40381	1.74136	2.06647	1.83301	1.424	1.36801	1.52876	2.92831	1.82165	9.40208	2.43638	1.58487	1.2634	2.94716	1.44995	2.17701	3.36483	3.09564	0.870065	1.71599	1.53749	1.66879	0.778984
OTC		497		ENSG00000036473	86.4877	124.421	41.4724	122.776	55.5439	101.959	88.6416	102.716	34.9956	125.368	73.937	111.061	110.501	64.5195	95.2494	46.9789	113.459	107.277	82.9572	78.342	147.417	118.028	129.096	96.0426	56.4435	0.407335	9.3019	0.0936993	60.0633	0.161191	0.327897	51.3877	0.553724	1.3122	72.8391	18.0849	57.6301	12.3979	0.134593	139.785	30.3149	1.0612	95.6041	0.728625	6.15884
CYP46A1		498		ENSG00000036530	0.122852	0.203082	0.452599	0.195296	0.125594	0.0657586	0.202609	0.299988	0.0351362	0.116621	0.211753	0.178843	0.130693	0.581519	0.31155	0.445826	0.097781	0.113731	0.365272	0.63968	0.165312	0.0680274	0.748727	0.348272	0.408489	0.995707	0.206709	0.862034	0.4926	2.44473	0.783311	0.699328	0.708766	1.03954	0.128919	1.31729	0.541026	0.479681	2.28808	0.240772	0.183172	0.948308	0.279544	1.7393	0.097373
AC118549.1		499		ENSG00000036549	26.7817	27.0437	26.2746	30.8568	28.3214	28.0789	23.6377	29.9388	23.7872	28.5722	24.2104	26.5135	36.3979	35.9088	31.8064	34.5236	32.2352	30.3094	30.2364	29.9145	38.3937	31.0545	34.4414	30.1121	26.4797	25.911	29.5594	32.8885	33.4119	23.0235	36.2144	30.5891	34.198	36.0771	31.2241	27.7301	27.2894	30.1092	21.9387	26.1753	28.5519	30.2556	30.3585	26.583	32.0601
SLC18A1		500		ENSG00000036565	4.13601	3.28315	3.33494	3.61297	4.23879	3.97839	1.4858	3.26987	1.30004	2.99328	3.38805	3.53215	3.75742	3.05297	3.79525	3.53874	3.52012	2.78642	3.36862	2.55872	2.76897	3.26531	2.87669	3.69704	2.23467	0.0905188	1.65367	0.337318	6.35285	0.0268652	0.109299	1.26915	0.177192	0.119291	3.37767	1.62987	2.29395	1.95562	0	2.71728	5.08301	0.767678	3.77385	0.023504	0.9007
USP2		501		ENSG00000036672	8.47678	16.8558	5.00241	22.459	10.8953	15.0587	17.3569	25.769	4.1812	30.2826	21.387	23.3837	13.1346	7.64698	23.4229	13.2076	31.7137	31.5604	21.3075	17.7605	27.6071	20.1021	20.6491	18.9942	12.3988	0.271556	30.5929	0.299838	7.25312	5.5611	0.200382	20.9021	0.465128	0.630539	9.82361	6.13993	5.90801	9.63051	1.07675	57.8196	5.24328	0.474154	19.9036	1.66879	15.3119
CASR		502		ENSG00000036828	3.43985	3.11392	0.428778	2.83179	1.9467	1.57821	5.13277	2.6699	0.91354	1.71044	1.02347	1.56488	4.83563	2.38423	4.24841	2.08981	2.64009	1.9903	2.88159	1.91904	3.63686	2.92518	2.75847	1.52704	1.46575	0.0905188	0.666062	0.0562196	0.798352	0.0537304	0.163949	5.18021	0.110745	0.0681664	0.489891	0.133962	1.40667	0.73797	0	1.96057	0.297654	0.0677363	1.95681	0.0940161	0.0730297
TUBG2		503		ENSG00000037042	2.78464	2.67391	4.93095	2.92944	4.77256	2.40019	3.78204	3.83985	4.42716	3.38202	3.28217	4.38165	2.6792	6.33856	3.17215	5.32204	1.95562	2.27463	3.65272	5.11744	2.02507	7.24492	2.79787	3.85778	4.78172	9.88918	1.97522	4.8911	4.58628	14.8027	5.51961	11.6555	7.81858	5.19769	3.30032	11.9003	5.064	2.84119	19.1571	2.33893	3.25129	11.3571	3.21476	10.0362	5.72066
RPL26L1		504		ENSG00000037241	7.16636	4.26472	8.1706	4.7522	6.90766	6.31282	5.06523	4.82981	7.65968	5.63669	9.24654	5.94653	4.999	2.9076	4.24841	3.48301	5.08461	5.60127	3.57154	4.13911	5.99255	5.85036	5.67456	4.09889	6.60791	5.68006	7.78604	8.77026	6.64161	6.20586	5.02776	5.69823	4.71773	7.02114	9.48842	5.60408	6.08113	12.8776	4.97995	5.88171	7.96796	3.81581	5.53498	6.27557	11.2466
FLT4		505		ENSG00000037280	7.69872	5.85552	12.0296	6.57496	8.85436	7.52936	8.34075	9.59963	5.55151	8.20236	6.21142	9.47868	7.93958	10.5255	9.96961	9.36234	4.17199	3.24134	8.64476	7.29988	6.24052	4.52382	11.0339	10.6625	8.79452	29.7581	1.53883	40.5718	10.2427	36.3486	14.555	12.2512	21.5731	37.4915	8.94697	37.3307	10.3228	6.75243	59.535	2.92366	3.2284	24.7238	6.73702	41.1555	1.41191
NSUN2		506		ENSG00000037474	55.1605	44.7795	53.4781	42.6071	54.2565	55.3358	40.1166	39.3585	53.8286	41.6338	60.8789	49.5842	44.3375	50.3886	38.0091	49.3195	45.403	45.1229	55.1154	54.5233	46.2046	51.2927	46.4999	47.6061	51.5657	59.0183	73.1291	49.5482	48.5976	43.3336	61.1893	42.6331	63.5232	66.9905	65.5939	53.6964	49.2983	66.8232	44.1465	46.7441	60.9732	70.6264	45.8732	60.3113	109.009
FBXO42		507		ENSG00000037637	19.4106	19.8343	16.8176	18.4229	19.7496	18.9056	17.6945	19.0493	20.4492	20.2921	18.1049	18.7785	19.2118	16.8641	18.2965	20.3965	18.5784	20.102	18.9129	20.5826	17.6884	18.0613	18.0089	18.2977	19.8958	22.2903	18.8335	18.7961	18.2942	25.8981	22.297	25.5125	21.5066	19.5808	19.4152	20.7864	18.2218	18.1541	25.6176	24.9371	18.8209	22.2627	17.7511	19.6964	15.1172
MFAP3		508		ENSG00000037749	21.3762	22.5759	22.7729	23.8587	20.723	20.2865	22.4221	18.8693	22.206	20.9141	24.4222	20.5669	24.5376	24.9181	21.1004	19.282	25.1949	23.1443	16.1531	20.3193	26.9458	19.6599	21.8313	20.4141	11.4377	11.3827	27.3545	21.1011	15.6613	29.0682	12.2597	19.1668	14.0646	26.4315	25.8611	20.5632	15.495	12.1765	21.6695	26.4505	21.8661	14.3601	17.9188	22.7754	26.0229
MRI1		509		ENSG00000037757	6.18354	8.52943	17.2464	24.9979	16.6098	19.892	21.3415	25.679	16.0572	24.8792	20.3283	26.9606	22.8386	27.9129	23.168	24.1024	18.0243	17.4009	25.4472	22.0125	12.6464	15.0341	22.3042	25.4506	10.9091	14.2341	7.6712	19.9205	19.2114	20.3907	24.1551	19.5812	28.5279	19.9728	13.4591	22.9075	20.7105	12.5086	17.1382	14.3775	19.4849	38.6774	26.3331	32.2005	15.7257
METTL1		510		ENSG00000037897	7.20731	3.21546	6.36021	1.52982	6.27969	6.74025	3.6132	3.59986	6.67587	2.3713	6.91726	6.61719	2.6792	2.64591	3.03053	2.87	3.16159	3.07075	3.04393	2.97263	2.47968	3.02722	3.90126	3.08087	5.38244	5.09168	7.00514	5.49078	4.73915	5.39991	4.59056	3.03042	3.45524	7.14043	6.23967	4.33144	3.18123	9.77811	6.63993	0.756711	5.24328	3.70292	2.43204	12.1516	8.8366
HOXC8		511		ENSG00000037965	1.88373	1.35388	2.45356	1.85531	1.9781	0.986379	2.1274	2.03992	3.44334	1.55495	1.41169	1.74372	1.24158	2.09347	1.78433	1.3932	1.07559	0.995149	1.62343	1.54276	0.578591	0.612246	1.22161	1.28593	2.88345	1.26726	0.068903	6.0155	6.36983	5.69542	0.856177	14.1679	0.598022	3.6469	2.81043	3.43836	2.12082	0.073797	4.71076	1.20386	1.19061	0.880572	1.81704	4.27773	0.0730297
AGA		512		ENSG00000038002	12.4899	12.3203	10.9338	12.8895	10.1417	8.35134	14.9593	13.1095	15.7059	13.4892	10.8347	9.5681	12.6445	13.1423	10.5927	9.91962	14.9931	13.9605	13.1498	13.6967	14.7954	12.9592	14.8563	14.2256	14.6335	14.664	14.6763	18.5525	13.8608	8.16702	13.7535	8.13293	12.2262	13.4458	14.0006	12.0789	14.7376	13.9107	7.31289	11.7634	17.6074	11.8087	11.8806	9.09606	11.9769
PI4K2B		513		ENSG00000038210	15.2336	26.5699	19.8905	31.4752	21.9161	29.2297	22.9286	30.9888	21.7844	23.6352	32.5041	25.9769	20.094	20.2659	22.8281	17.5544	33.0174	28.0916	20.6581	20.0935	29.0122	15.3402	22.8559	28.4243	22.8033	6.51736	24.7821	14.4859	19.3473	4.45962	14.5732	11.0856	12.2484	12.3381	34.5502	7.34558	23.5238	17.6006	5.06967	108.691	26.3538	5.8479	27.9265	3.78415	23.4182
BOD1L1		514		ENSG00000038219	50.9835	58.6906	54.8836	61.5833	51.776	52.7384	50.112	51.058	44.1661	45.0935	44.0446	55.799	69.986	93.9735	62.7349	85.5428	66.1652	57.0931	71.8367	81.9919	61.9919	65.9526	68.5676	71.0474	46.808	75.538	50.6207	78.7262	54.9504	79.3867	117.187	62.6546	99.9139	82.6517	45.8693	69.1691	61.3091	35.7178	96.0098	59.1267	51.1506	103.862	55.4616	83.6273	44.0369
MAT2B		515		ENSG00000038274	88.9038	105.501	83.7308	104.679	88.0413	90.5167	113.225	118.465	95.8163	109.041	103.794	99.7497	101.385	93.6827	85.8746	94.4314	108.961	113.845	81.9426	87.0718	100.096	76.7009	91.2265	92.1313	99.3829	61.1907	94.1904	84.7417	92.9826	29.4443	114.837	60.5566	89.2381	65.4227	80.007	45.815	103.423	60.3291	36.1158	140.404	76.3138	61.9336	103.348	39.3692	77.6793
TLL1		516		ENSG00000038295	5.97879	12.9295	4.16868	6.50986	2.98285	5.22781	3.14044	8.18968	2.21358	6.84178	3.42334	5.72298	7.12275	8.14127	5.6079	6.07437	1.92303	3.21291	4.66736	4.70353	8.05895	6.32655	2.24618	3.67025	3.62834	7.96566	1.07948	12.9867	6.84545	21.8414	3.29719	11.0338	7.4199	8.48672	8.99853	25.9886	2.98646	4.68611	21.7144	11.6946	2.51861	6.79621	8.19065	14.784	0.097373
EDC4		517		ENSG00000038358	40.5821	45.4903	34.9216	49.8981	39.6562	43.5651	41.0959	41.0084	34.2577	37.863	37.7979	37.3335	46.4286	46.2598	42.5124	45.6693	47.9779	46.9142	47.4041	48.7286	42.3198	44.3879	45.9088	49.7493	27.1285	36.5696	33.0505	28.5033	29.4031	38.2292	43.5557	32.8684	41.64	30.5897	29.3935	39.8314	37.0062	19.4455	26.7392	35.7374	36.8404	52.8569	33.2099	42.5423	30.6968
TRIO		518		ENSG00000038382	46.9704	47.5888	59.9098	62.5272	58.6209	62.109	48.9301	60.7476	44.7986	38.9515	62.82	52.4904	59.3018	65.1883	61.7153	55.561	54.6596	50.2977	56.333	64.2314	57.9004	58.0614	67.5824	66.9753	44.4532	64.6757	85.5316	47.9928	57.1926	128.577	66.9093	90.7573	58.4289	53.9026	68.2754	90.3127	58.3443	76.7489	138.227	43.8892	58.0654	74.4422	54.5391	66.7044	81.1847
VCAN		519		ENSG00000038427	20.1477	13.3357	53.5973	27.2112	27.4736	12.264	37.3139	17.0693	64.1938	22.3913	33.3158	38.6301	20.3554	16.0208	16.4838	9.0837	12.4182	8.64358	23.0933	20.7708	7.60434	9.79594	31.4071	27.2991	35.106	21.8603	24.4835	236.853	80.9054	423.234	3.57044	75.6828	10.2993	420.144	55.6414	66.0879	34.0846	49.3333	52.2221	33.2953	45.4036	28.246	26.0535	324.402	35.6872
CLEC16A		520		ENSG00000038532	28.6245	30.8684	24.7262	30.336	25.1502	27.4871	35.3553	31.1988	26.4927	30.477	31.5512	31.1187	21.9237	24.3947	29.8238	30.7898	31.6485	30.2241	32.5498	33.5644	39.0962	34.6259	28.097	26.3615	24.7496	18.6469	30.9604	20.4452	19.704	23.3459	32.5711	32.6094	37.1438	24.0968	28.1817	17.4597	25.4066	18.1172	20.3236	38.5923	28.0023	29.3976	26.8642	29.0275	32.0357
MSR1		521		ENSG00000038945	6.10164	3.48624	10.91	6.57496	7.53563	5.32644	6.68611	3.11988	8.15159	4.54823	8.43482	8.3162	6.14256	3.95433	6.71249	3.20437	7.49655	7.42097	2.63807	3.01026	2.56233	1.36055	5.79278	5.54556	9.15496	15.4561	13.7806	17.5218	15.5764	19.7728	0.437197	4.14417	1.70547	49.3695	10.0299	8.55124	12.5085	3.28397	13.5042	20.4656	5.90728	4.17707	11.4613	37.3714	6.79177
CDH1		522		ENSG00000039068	405.984	496.67	279.944	466.92	357.157	466.886	495.11	396.345	449.778	442.15	455.727	378.789	383.485	239.15	403.882	234.309	519.25	466.839	387.107	350.658	545.488	444.933	340.119	304.845	320.207	4.72961	576.121	9.59481	218.579	1.10147	15.0286	224.925	24.4303	5.67485	410.013	52.8927	235.714	382.601	0	701.196	465.599	6.57042	367.685	1.1752	657.365
MTREX		523		ENSG00000039123	60.4431	56.8629	56.8131	59.6629	54.6961	64.6078	51.5641	58.8277	63.8424	54.501	52.9382	57.9898	61.3602	57.2505	51.1509	55.8954	52.2803	51.6625	47.2012	50.4595	63.3557	49.66	60.8045	52.8569	45.8469	42.9964	61.6222	55.1327	55.7658	32.9099	53.8298	45.1196	51.1419	58.6913	66.2385	42.8232	54.9683	55.6061	46.659	54.1392	59.8284	45.2704	54.9584	38.9932	88.4877
DNAH5		524		ENSG00000039139	0.163802	0.0676939	0.285852	0.0650986	0.188391	0.0657586	0.37145	0	2.0379	0.116621	0.388214	0.0447107	0.0980196	0.203532	0.0283227	0.47369	0	0.113731	0.324686	0.301026	0.20664	0.27211	0	0.160741	0.144173	0.0678891	1.67664	0.0936993	0.305752	0.0537304	0.346114	0.129505	0.64232	0.272666	0.309405	0.290251	0.367898	0.368985	0.134593	0.275168	1.44248	0.18063	0.195681	0.11752	0.681611
ZFYVE16		525		ENSG00000039319	28.2559	28.4653	38.9235	40.9145	29.4203	33.4711	28.703	27.3889	35.3821	27.5226	26.9985	26.737	32.8039	39.8631	33.4775	29.7031	36.5701	33.2948	29.9117	28.8985	37.5671	31.2246	36.53	36.9168	23.1637	23.648	44.7869	36.2054	36.4694	39.1963	23.2079	30.1229	29.9232	41.2066	33.0548	36.2591	39.4083	36.345	37.8207	40.7936	31.0247	22.94	27.7028	28.6514	34.9326
RIPOR1		526		ENSG00000039523	14.5375	7.37864	25.7505	9.04871	19.6554	10.0282	17.9985	11.9695	21.7141	12.5173	15.5991	16.4536	10.096	26.5173	13.3967	37.3379	9.8107	16.2351	16.5996	25.5872	6.48849	17.0749	10.2457	16.0741	22.8994	37.1127	8.98036	42.7456	22.0311	116.541	57.3821	49.4192	53.2682	44.0355	11.3706	64.8823	22.9395	16.346	83.7618	8.87416	12.4557	65.5913	13.3343	75.8005	10.565
C6		527		ENSG00000039537	5.61023	11.4064	0.666988	1.49727	5.58892	12.0667	0.810437	1.70993	0.667587	1.71044	0.141169	1.07306	2.74455	0.668747	4.58828	2.25699	0.651874	0.682388	14.6514	12.9065	17.5644	8.53744	38.855	33.0054	0.600719	4.39016	0.574192	2.32374	0.747394	7.09241	1.31159	1.55406	2.81292	1.99387	0.464108	0.960061	0.605949	1.14385	45.8514	2.20134	0.0228964	1.55794	1.50954	4.7008	0.243432
RAI14		528		ENSG00000039560	17.1993	10.2895	30.3241	14.0613	13.7839	6.01691	14.5203	9.29964	29.69	12.4396	18.0343	9.38926	23.5574	19.2483	15.0111	19.2541	7.59433	10.3211	13.8397	15.7286	17.6884	15.8504	14.6593	16.9314	13.7204	30.0975	19.178	86.2783	12.4169	51.0976	32.0793	38.8257	45.2503	44.2059	19.5957	32.4411	18.6546	14.7225	19.516	10.7315	14.9285	13.5473	8.13474	25.1023	13.9
PNKP		529		ENSG00000039650	24.898	22.2713	29.3237	24.1841	25.1816	19.4317	15.5334	13.8295	24.9818	19.8256	31.7629	25.1274	11.9257	19.7716	21.2137	31.2357	18.1221	15.1263	23.6209	23.3295	15.5806	20.6123	19.2699	22.6912	19.4393	27.8119	18.6957	20.0142	16.7994	32.8293	34.2288	16.3177	33.4449	22.6824	18.7448	32.0616	23.4156	14.7225	22.7014	13.0705	23.2857	45.2704	19.5401	31.6834	16.6995
BEST2		530		ENSG00000039987	0.204753	0.101541	0.023821	0.130197	2.38628	2.59746	0.607828	0.389985	0.140545	1.24396	2.61162	0.134132	0.751483	1.59918	0.113291	0.47369	0.456312	0.796119	0.2841	0.0752565	4.50475	2.99321	2.32499	1.41988	7.0164	0	50.0236	0	0.0849311	0	0	0.284911	0	0	2.70729	0.513521	0.541026	23.2092	0	0.103188	0.96165	0	1.31386	0	24.7327
PHLPP2		531		ENSG00000040199	93.3265	201.626	45.9984	242.265	109.769	178.304	169.652	158.034	47.6446	196.857	112.476	147.456	169.835	107.029	223.466	132.661	293.962	263.174	193.634	195.629	268.384	169.184	221.741	219.545	88.7862	10.5907	155.284	10.588	25.1736	12.1699	15.4294	95.8857	15.7701	13.7867	78.0217	18.9333	72.9736	23.8364	25.8419	333.95	31.3223	14.9697	144.413	11.893	22.2497
SPDL1		532		ENSG00000040275	11.5481	5.68629	13.4589	7.68164	9.79632	8.15406	5.80813	7.7097	8.32727	6.10318	9.95238	6.84074	4.63959	7.76328	7.30727	11.5079	6.09502	7.87589	5.03263	6.58494	5.12466	5.44219	7.76311	6.42963	7.04043	11.1791	6.91327	18.1402	9.86899	7.28047	11.3671	4.58448	14.0424	13.8378	14.6452	6.22923	7.87734	10.8482	3.63401	2.61409	7.18948	7.92515	6.48543	5.10037	13.1697
STAU2		533		ENSG00000040341	27.355	56.2875	22.2965	71.9991	23.5488	34.9178	23.3676	36.5386	21.9952	71.7221	26.0103	38.183	52.3751	39.7759	47.214	32.0437	53.7144	50.0418	45.9025	48.277	57.1979	42.0069	52.6079	49.4814	23.3319	15.3882	31.1901	25.8798	28.8256	24.4205	19.4917	30.3301	18.9152	19.5978	25.6806	19.7817	31.7474	25.4969	29.7899	104.564	25.2319	16.6857	44.0003	19.5553	22.4932
PQLC2		534		ENSG00000040487	10.6062	14.7911	8.76613	14.4844	11.743	12.6256	12.2916	17.5193	9.31108	14.3833	11.3994	13.1897	13.396	10.6709	14.8978	11.3964	13.0049	13.0791	19.4	14.2987	14.0928	16.9388	11.9402	13.9041	9.51539	4.95591	5.3974	4.46009	6.74353	7.73718	5.70177	10.6712	4.40764	5.74302	8.35394	6.56414	8.61314	6.67863	6.5502	19.5025	9.68519	6.41237	11.5731	7.82684	5.91541
CTNS		535		ENSG00000040531	13.0632	10.5941	12.5775	10.8389	10.9581	10.9817	12.9332	9.65962	13.2112	9.36857	11.0111	12.0719	8.39701	9.01354	9.0916	9.97535	10.7233	11.1741	7.87363	11.1003	10.332	9.89799	9.4182	10.4482	12.0624	11.3375	10.9785	13.1179	10.6504	12.4923	8.72572	10.205	8.88173	11.9632	11.3706	10.8063	10.6907	6.19895	11.6199	8.46141	9.52492	9.2573	8.35837	15.7242	10.3946
RTN4R		536		ENSG00000040608	0.982815	1.1508	1.28633	2.79924	2.1037	1.97276	1.78972	1.61994	2.17844	1.78819	1.83519	1.38603	2.02574	1.39565	1.41614	2.14554	2.11859	2.21776	2.31339	2.22007	2.23171	2.44899	1.89152	2.51827	1.4177	0.859929	1.24025	1.29305	1.22301	0.967147	1.60305	1.21735	1.39538	0.647581	2.37211	0.513521	0.584308	1.32835	0.762694	0.825503	7.64741	1.15152	2.45999	0.564096	0.876357
PHF23		537		ENSG00000040633	31.5729	24.7421	25.4646	18.2602	26.5003	23.6073	31.472	26.009	33.7658	23.7907	28.6572	24.3226	22.2831	22.3594	19.7126	26.6102	29.3669	33.0105	22.8903	23.3671	25.21	24.1837	20.1762	21.4589	20.2322	17.7191	23.9323	20.9512	23.0333	16.0385	22.9528	22.249	14.574	19.1207	20.627	12.6594	13.3092	30.6996	16.1063	24.4899	27.9108	18.3791	20.1272	27.2882	36.4418
INPP4A		538		ENSG00000040933	19.5334	19.2589	31.4914	20.7339	25.8723	17.0644	29.3446	24.2091	26.7386	20.7197	25.728	29.2408	21.7603	49.2256	22.9981	48.7622	20.4688	24.9925	22.7686	29.6134	13.6795	22.449	21.4766	27.8349	27.8013	61.8017	23.3122	57.5876	38.7795	42.0978	62.428	40.3538	76.3696	45.8249	20.3434	45.681	47.4372	15.645	32.6164	27.0008	25.3922	70.2877	29.2683	38.3116	14.1678
RAB27B		539		ENSG00000041353	23.3009	26.6376	19.557	30.6289	23.2349	23.5087	45.0806	23.1891	54.1799	15.7439	29.9277	17.7055	29.994	17.8526	32.911	17.5822	39.4709	21.1256	22.7686	15.3523	31.6572	14.2177	26.1266	23.4414	12.7352	1.04097	23.1514	1.48045	16.9353	1.34326	1.34802	14.4787	1.24034	1.46558	17.9713	7.32326	24.6924	12.8038	0.358915	14.1023	69.0557	1.87404	19.9595	0.446576	19.1338
PSMA4		540		ENSG00000041357	133.09	106.584	121.535	88.404	97.9946	88.9385	119.742	92.5164	157.796	102.51	143.992	102.03	89.7532	65.828	74.064	66.1494	87.3511	98.5198	67.9405	64.7582	107.577	90.3744	92.0146	76.7805	102.699	78.7061	121.545	99.0589	103.463	49.1902	70.7348	77.5995	66.1811	86.5202	147.122	60.1713	96.4758	155.712	52.1773	105.63	112.971	52.6989	93.228	63.6254	146.911
MYO16		541		ENSG00000041515	0.0819012	0.033847	0.404957	0.130197	0.219789	0.230155	0.0675364	0.26999	0.316225	0.116621	0.0352921	0	0.228712	1.83178	0.226582	1.17029	0.162968	0.19903	0.324686	0.86545	0	0.408164	0.11822	0.562593	0.312374	0.950448	0.0459353	1.55541	0.271779	2.57906	1.02013	1.03604	1.41753	3.49353	0.257838	0.982388	0.259693	0.073797	11.1264	0.0687919	0.137379	1.03862	0.335453	1.85682	0.0243432
LSG1		542		ENSG00000041802	41.0735	37.8071	34.3975	36.6831	31.3985	38.1071	26.8795	32.4887	30.8144	30.7491	33.3864	33.2201	35.287	34.0189	36.9045	33.4369	36.6353	32.0438	35.6343	32.1345	38.7656	37.177	36.53	33.4341	29.4593	33.7183	35.7836	30.3024	28.384	27.9129	31.2596	26.7558	31.2743	30.4874	32.1266	31.816	26.9864	36.9723	27.9954	27.1384	33.1998	34.2068	26.5847	44.117	52.9709
PARP3		543		ENSG00000041880	41.8925	49.1458	29.3951	46.7083	41.446	50.4697	49.9432	42.8383	47.75	44.5493	50.8913	45.1131	39.7306	30.1227	31.9481	21.7897	45.0771	46.4308	38.6376	35.0695	45.7087	43.1294	38.9338	41.7122	34.6975	13.6231	19.4536	13.3428	26.4306	19.128	16.2127	39.3955	11.9604	11.6394	19.4152	19.938	39.3651	14.6487	31.9883	55.5495	36.7946	14.4053	37.3192	17.3225	15.531
TNC		544		ENSG00000041982	87.7981	23.6929	134.803	42.8349	28.4156	21.9305	21.0038	46.2882	129.828	54.9675	53.0794	123.983	33.3593	39.3398	58.5998	38.2853	18.0895	19.6471	52.4773	50.0832	18.4736	26.5647	83.2663	70.8599	72.8552	66.2598	6.68359	613.412	88.6001	425.625	77.821	220.314	70.6109	423.126	44.7864	90.9379	40.5986	13.9476	6.50533	35.8062	14.1729	19.3048	37.403	348.894	7.69247
THAP3		545		ENSG00000041988	8.55868	9.51099	7.88475	9.17891	7.62982	7.72663	9.52264	9.77962	8.29213	10.457	8.32894	9.21041	8.82176	9.88582	9.00663	9.25088	8.70251	10.0368	7.91422	7.8643	10.9932	11.5306	8.07837	7.58161	9.22704	7.98829	4.45573	7.27107	6.70956	7.44166	8.88966	8.90996	6.64469	5.48739	5.31145	6.31854	5.64831	6.53104	14.3117	7.05117	7.57872	9.95724	6.76497	10.2242	7.54641
RIPOR3		546		ENSG00000042062	9.00914	2.36929	19.4856	4.6871	6.40528	2.17003	10.1642	5.36979	13.3517	5.13133	11.6111	6.30422	5.39108	9.21708	7.70379	6.46447	3.71568	3.09918	6.77782	6.6602	1.48781	2.78912	6.46269	6.93864	6.31956	18.398	2.59535	8.17058	9.6142	22.1369	12.3326	15.3593	12.337	23.0402	8.61178	29.6056	9.56534	5.42408	13.7734	7.25755	6.25073	4.74154	4.91998	17.1814	1.14413
TDP1		547		ENSG00000042088	12.6537	9.27407	13.3398	9.3742	14.0037	10.5871	8.91481	9.35964	10.4706	11.3123	12.1758	12.3849	9.14849	12.9679	10.9609	16.5234	8.86548	10.0937	10.4305	12.1163	8.01762	11.0885	9.85167	10.207	13.408	19.9141	11.5987	21.3072	13.9797	11.0416	27.3066	8.39194	23.5	19.2059	10.9323	11.4538	15.2786	11.4385	7.40262	8.42701	10.9674	19.8467	12.6634	11.2819	9.78599
AIFM2		548		ENSG00000042286	17.7316	14.6219	19.5332	15.4935	19.467	20.9112	23.5702	18.3293	34.5388	21.6138	23.6457	17.0348	16.3366	12.2701	15.266	12.2602	20.5014	20.9834	19.0347	16.5564	22.8544	24.796	14.147	16.1812	16.7	24.5759	59.8308	8.09562	12.6717	36.3218	6.92228	14.2456	8.85958	12.1336	32.9001	15.3163	11.9026	40.736	158.102	19.1929	30.5438	25.7172	13.3902	103.065	92.1148
SPATA7		549		ENSG00000042317	3.1532	2.03082	3.16819	2.21335	3.32824	3.25505	2.29624	2.5499	3.3028	2.44905	2.2587	2.14612	2.35247	2.58776	2.60569	2.1734	2.02081	1.76284	2.23221	2.03193	1.85976	2.31293	3.34957	2.75938	3.46014	3.64338	2.84799	4.01033	3.92382	5.4805	1.67592	5.51692	2.85721	3.11861	2.65573	4.35377	3.85211	4.20643	6.46047	2.99245	4.46481	2.16756	2.76749	1.59827	3.62714
MED17		550		ENSG00000042429	4.29981	5.82168	4.7642	6.15182	4.23879	5.26069	4.59248	6.17976	3.58389	6.0643	4.44681	6.03595	6.40394	7.7342	7.02404	6.07437	6.02983	5.17478	5.80376	6.28392	6.40583	5.00001	5.63515	5.62593	3.21985	4.36753	3.26141	3.52309	4.29751	4.97006	5.86572	3.85926	5.93592	4.63531	3.22297	5.31383	4.4797	2.84119	3.63401	4.47147	5.24328	6.88653	4.50066	4.16021	3.89492
RETSAT		551		ENSG00000042445	271.83	383.486	135.732	454.747	209.93	322.118	299.558	342.767	169.04	384.656	276.02	386.971	455.758	242.493	437.077	239.687	638.217	537.324	351.594	304.412	479.693	332.552	357.3	291.182	212.943	102.603	331.584	25.0365	116.067	113.156	13.5167	222.438	26.313	44.4615	225.711	56.6213	150.427	132.392	629.178	448.867	159.519	100.927	283.598	434.636	201.757
CAPG		552		ENSG00000042493	44.1448	31.85	71.463	24.5747	57.6476	34.5233	45.3169	23.0091	111.838	29.2331	47.0797	30.8951	17.4802	34.455	28.6909	54.2235	30.5729	66.7887	36.0401	44.7024	41.8239	56.9389	27.427	33.7824	58.51	26.5446	55.2602	38.8477	29.3862	31.4323	74.9974	22.767	39.3587	21.6599	41.4087	27.7748	53.5832	56.1964	16.3755	63.2198	94.2646	46.58	32.0917	32.13	132.549
AP2S1		553		ENSG00000042753	46.1923	41.8348	43.7115	40.6867	40.504	38.8633	44.2026	34.1387	53.8637	48.6699	48.7384	39.2113	34.8296	24.6855	33.4775	30.0932	44.36	46.6583	37.1359	33.9783	45.0888	42.7212	38.6579	34.3717	38.7824	32.27	41.6404	37.3673	31.1697	41.1038	25.7399	36.391	25.1391	42.1268	43.7808	24.3588	29.9296	44.9424	33.1548	39.1082	41.3739	20.0725	34.5796	64.3305	63.5846
TG		554		ENSG00000042832	0.573309	0.169235	0.619346	0.292944	0.251188	0.0657586	0.472755	0.0899965	0.632451	0.427611	0.49409	0.223554	0.130693	0.494291	0.396518	1.03097	0.260749	0.426492	0.5682	0.602052	0.165312	0.374151	0.433473	0.428642	0.504604	0.611002	0.114838	1.18061	0.543559	0.832821	0.983692	0.233109	0.553724	1.0225	0.515675	0.89308	0.82236	0.368985	1.2562	0.653523	0.274757	0.451575	0.195681	1.62178	1.11979
ADAM28		555		ENSG00000042980	24.9799	13.8434	56.2652	29.8477	37.0502	22.5552	51.4965	22.4691	76.7022	21.1473	19.4107	14.1286	22.4465	75.1032	30.192	86.8524	19.9473	29.2289	43.9138	72.2462	13.5142	34.2178	36.2147	56.045	38.0375	36.9543	31.4657	20.1828	26.6514	14.0236	88.8602	12.7174	63.944	26.5678	12.763	67.4499	73.7743	31.253	2.96105	48.0512	58.0883	102.259	32.6508	23.316	35.6872
BARX2		556		ENSG00000043039	24.5704	25.7237	11.1959	16.47	15.7934	26.1719	25.6638	24.809	24.4899	23.2854	18.4931	14.3521	18.3297	8.54833	18.0699	10.1983	26.0424	21.609	17.8983	16.1425	25.0034	14.864	16.9055	14.4399	13.1197	0.497854	13.3901	0.243618	12.0093	0.241787	0.874393	8.05522	0.863809	0.187458	24.2625	2.8132	13.2227	7.19521	0	11.5914	19.7596	0.383839	13.8374	0.023504	9.44518
DCUN1D1		557		ENSG00000043093	20.5982	29.6499	24.488	32.647	26.5945	33.9314	29.8511	32.4587	27.617	28.2612	29.2219	22.4895	28.2623	29.8319	32.1463	28.2542	36.016	34.489	25.2443	27.9578	35.418	23.3334	27.3088	31.7195	23.5242	11.6769	38.5627	20.2765	27.4667	10.7461	23.2079	19.2445	17.7635	22.7164	36.5098	11.9449	26.7483	28.4119	11.1264	48.9454	28.1397	11.1313	27.1158	10.3653	46.3982
JADE2		558		ENSG00000043143	42.3429	54.7644	37.7086	41.8584	48.7304	39.8497	43.5272	44.0383	28.3197	52.4407	35.6098	48.377	53.5187	69.3461	49.7631	86.5459	57.1367	60.0786	45.2125	57.0444	53.561	60.3063	44.6084	46.1862	40.8008	60.8739	20.2575	46.8309	39.5609	31.8621	98.5332	48.7199	89.9247	64.9626	30.0123	39.809	43.8664	16.8995	26.1559	64.9396	19.6909	98.9176	48.3891	57.3498	11.5144
LCP2		559		ENSG00000043462	34.2347	20.9174	55.2409	21.5151	30.5193	12.2969	51.5978	22.9191	62.4721	22.9744	40.7271	36.9758	23.6554	52.0169	19.0046	50.4897	24.1519	35.3136	24.2703	30.1026	11.2412	24.0477	21.2402	28.2636	96.3793	69.6995	24.4146	88.1898	44.5039	115.735	94.6348	26.3414	106.404	80.8453	22.174	41.1487	63.8844	13.468	28.5337	46.0218	19.7138	75.955	45.6216	117.99	14.6303
TRIT1		560		ENSG00000043514	7.65777	7.68326	9.5284	7.77929	8.57178	8.87741	7.90176	10.5296	8.22186	9.44632	9.98767	10.1046	10.2594	10.9326	9.03496	8.55428	7.92026	8.72888	8.88827	9.51995	8.63754	9.42179	8.8271	10.5553	11.702	10.1607	10.1747	9.83843	11.6525	7.54912	8.57998	9.8165	11.2738	9.47513	10.5198	10.0918	10.8854	12.1396	6.99884	6.67282	10.83	10.4314	10.7625	9.42511	14.4842
ADRB1		561		ENSG00000043591	1.31042	2.97853	0.809914	3.02709	2.32349	2.63034	1.95856	3.83985	0.562178	3.42089	1.23522	2.59322	4.28019	2.44238	4.16344	2.25699	4.43274	4.00903	5.19497	2.74686	3.76084	1.66667	3.90126	3.05408	1.2495	1.65197	0.597159	0.299838	2.85368	4.05665	0.309681	1.26915	2.1263	0.732789	1.52124	1.38427	1.23354	2.14011	18.4393	0.928691	0.526618	1.78372	3.15885	3.14954	0.535551
GUCA2B		562		ENSG00000044012	42.4658	118.938	15.3169	141.394	17.3005	32.8135	51.7667	103.496	4.46229	184.028	26.575	53.787	147.487	62.1644	152.575	73.7841	176.69	186.008	116.481	97.6829	228.998	162.687	75.1879	64.2963	25.5666	0	44.2357	0	5.74134	0.295517	0	41.105	0	0	18.0486	3.03647	11.4048	24.7958	0	94.6577	2.08358	0	29.6876	0.023504	36.3201
CUL7		563		ENSG00000044090	29.4435	32.6962	26.7272	28.5458	31.4612	33.4382	25.7651	29.9088	27.5116	28.5722	25.7633	32.3706	27.1514	24.8018	31.07	27.0839	30.8662	26.5847	33.1585	31.382	33.269	32.0749	29.2003	29.8174	21.0011	21.9734	14.5385	20.5389	27.0421	33.3934	22.042	29.6826	20.5764	19.7171	16.7337	29.561	24.5842	16.8626	31.7191	26.3817	31.5284	26.0559	28.3458	20.4485	10.6623
CTNNA1		564		ENSG00000044115	356.434	335.457	292.331	332.784	319.793	346.646	403.496	310.428	479.468	349.592	380.59	298.712	289.909	177.131	316.337	182.649	352.11	324.362	260.236	245.675	369.141	300.137	299.609	268.169	298.341	106.02	422.421	116.993	227.259	263.682	60.8978	279.835	54.9516	117.553	312.422	175.044	228.443	267.625	333.656	386.714	462.577	63.9882	276.33	221.76	466.198
PHKA2		565		ENSG00000044446	34.2757	44.9826	28.4423	47.5871	31.524	40.573	25.6638	44.3383	16.9708	46.4153	24.528	34.4273	55.9038	52.1332	50.8393	38.8983	36.4071	33.1242	49.5552	44.1756	37.3605	43.9457	49.613	49.5885	24.1489	29.9844	12.058	18.5337	32.5966	29.4174	27.3794	24.3211	28.6607	22.5631	19.8277	36.5493	31.9638	16.9733	70.7063	25.7626	19.4391	42.8319	36.5644	36.1022	7.91156
CNTLN		566		ENSG00000044459	6.3883	5.28013	7.33687	7.1283	4.61557	5.5566	4.22103	5.72978	5.02447	4.7426	4.72915	6.03595	5.65246	5.55351	8.89334	6.60379	4.49793	5.57283	4.42384	4.55302	4.21545	4.25171	7.56608	6.51	7.42489	5.92898	5.21366	7.88948	7.93256	15.0714	5.31923	10.6712	6.60039	8.62305	7.47729	13.5525	9.26237	6.38344	18.3047	6.67282	3.61764	3.81581	6.68111	5.75848	2.09352
EPHA3		567		ENSG00000044524	2.66179	3.92625	5.6694	8.07223	3.61082	3.05777	3.47813	4.64982	1.40545	3.65413	2.2234	6.97488	5.26038	11.8921	5.52294	7.02175	3.52012	3.44037	6.2502	7.29988	2.521	2.95919	5.75337	7.42087	6.34359	4.91065	1.92928	40.5156	10.4975	12.1431	11.6221	4.8435	13.1565	16.394	2.99092	7.45722	16.2524	5.49788	8.74855	7.56711	1.9233	2.2353	12.3559	4.25423	1.36322
HSPA5		568		ENSG00000044574	788.586	415.607	501.432	219.252	604.106	682.114	536.307	267.11	861.047	372.955	703.866	469.597	315.394	217.575	279.036	242.362	381.118	364.822	259.343	250.454	332.153	299.321	261.109	244.567	403.203	373.005	639.351	524.454	483.02	287.968	196.228	249.272	189.462	420.672	570.337	257.899	329.074	453.188	204.626	454.474	479.909	148.32	249.437	1077.33	1588.28
DSG2		569		ENSG00000046604	326.499	364.464	238.639	399.51	278.379	371.865	339.269	308.748	371.249	299.911	339.016	263.928	412.662	232.259	334.52	194.547	427.662	388.677	236.818	208.95	430.678	304.457	351.626	275.295	189.779	7.55832	642.36	3.44814	231.828	38.0411	5.59247	139.736	23.7437	6.57806	421.977	57.425	229.525	461.342	158.596	618.199	468.576	13.8859	346.942	18.9442	736.724
GEMIN8		570		ENSG00000046647	8.88628	5.31397	8.71849	6.9981	8.72877	7.75951	5.40291	6.35975	7.83536	5.44232	7.76427	7.33256	6.73068	7.82143	7.81708	9.0001	5.89946	6.34052	6.45313	6.17103	4.67006	4.48981	5.67456	6.69753	5.91107	7.17362	6.49985	7.73956	7.389	10.6118	5.57426	6.94148	7.92932	7.10635	8.63756	7.21162	5.30206	6.93692	8.88315	2.82047	12.0893	9.23472	6.51338	9.3546	12.6585
OFD1		571		ENSG00000046651	27.6417	50.6689	22.6061	28.5458	22.0103	23.2785	27.9263	33.2087	23.4358	34.8698	29.5748	34.4273	37.5415	58.4427	46.6759	49.5424	31.9744	28.6319	45.1719	46.2451	37.9391	48.4695	40.5495	45.1414	27.9935	35.5739	26.5506	23.4811	29.1823	22.4593	40.9325	25.6679	50.7432	30.6919	25.758	28.9358	29.4751	23.3568	16.8241	32.9169	30.4065	61.9561	42.2951	28.9334	18.2331
GPM6B		572		ENSG00000046653	1.88373	1.79389	3.33494	2.5714	2.19789	0.887741	1.3845	2.75989	0.878404	2.09918	2.85866	5.18645	2.22178	2.00624	4.05015	1.17029	0.945217	0.483358	2.71924	2.55872	1.85976	0.612246	2.56143	2.83975	5.14215	2.01404	4.20308	0.599676	10.2767	8.46254	0.710444	19.4776	1.46183	0.817997	2.62994	14.4009	4.43641	6.16205	5.51832	0.859899	0.778479	0.903151	3.1309	1.24571	3.50543
PREX2		573		ENSG00000046889	4.25886	5.78783	6.97955	9.89499	4.0504	5.78675	6.11205	9.29964	6.6056	8.28011	5.8232	9.43397	10.6841	13.1714	13.5383	6.24156	4.92165	3.49724	10.7552	10.6864	4.67006	4.59185	9.96989	10.6357	4.94992	14.664	3.78966	8.0394	12.6717	56.1214	1.96738	14.1161	9.14752	13.2072	8.71491	29.5163	12.5302	9.00324	65.4123	9.3901	3.34288	11.9667	7.40792	33.8223	1.41191
WDR37		574		ENSG00000047056	19.4106	20.3082	20.367	21.4175	20.0636	19.1686	21.9493	20.6692	19.8168	22.5079	20.5753	19.2703	20.5841	27.9129	22.0634	27.3625	19.7192	22.007	25.1226	25.8506	19.8374	24.4558	23.4076	24.2183	21.1453	25.5716	18.2134	15.3292	16.5276	26.8383	24.902	18.5192	24.4524	25.3749	17.4814	18.3528	17.9837	17.8958	16.869	25.8314	19.3475	33.3263	20.2111	15.6772	16.6264
YTHDC2		575		ENSG00000047188	31.7367	40.3456	42.2823	44.3647	35.1977	40.4086	39.6439	43.6783	41.8472	36.9689	38.539	35.9027	36.3653	48.0335	40.6998	43.2729	41.5895	37.9863	40.9916	45.3044	40.4187	37.6872	41.8105	42.9178	29.4112	35.4155	39.3436	35.9431	26.3966	29.2831	50.2958	29.838	50.7211	42.8085	35.7621	34.7185	38.4129	29.445	28.4889	45.0243	43.9154	52.0215	39.7792	28.9805	38.438
CTPS2		576		ENSG00000047230	21.8267	23.9636	17.8419	23.3704	19.624	24.5608	21.4428	22.9491	16.7599	24.2572	17.2931	22.1765	23.3613	19.7716	24.2726	17.4429	22.0007	19.8745	22.5657	18.2497	26.1193	20.3062	22.2254	21.057	19.3672	10.1607	21.1073	9.53859	22.5237	13.8087	9.54546	23.2591	9.65694	7.77097	22.0193	16.7229	21.3381	22.0284	14.1771	25.9346	23.1941	7.40584	23.2301	6.88668	23.759
ATP6V1H		577		ENSG00000047249	20.0658	18.0066	20.4146	18.6508	18.4309	15.7492	20.2947	14.4294	29.0576	18.2318	21.9517	17.5266	12.9386	13.8983	15.7474	16.0497	18.2525	19.9314	15.3414	14.7879	19.4241	18.6735	18.5211	16.717	19.5354	18.7148	23.5648	23.2374	17.1561	21.3578	19.0363	24.2175	18.6051	20.2795	19.0542	17.3481	18.9576	14.6118	35.4877	21.4631	22.7362	17.4534	16.4931	20.6835	20.1075
POLR2B		578		ENSG00000047315	98.7729	85.2605	95.7842	93.1887	93.222	91.8319	86.9194	86.1867	94.4108	90.4592	89.0774	92.5065	94.4582	94.3805	84.4867	99.1962	90.6104	91.6959	85.0271	88.2382	95.9635	85.0682	95.4036	88.6753	80.9769	86.8754	90.8371	87.7213	89.8741	62.1661	104.745	79.2831	93.0477	92.3655	101.536	74.6838	86.2179	92.0249	60.208	90.3238	91.8376	95.734	81.1517	71.5462	124.54
FAM214A		579		ENSG00000047346	29.034	40.481	32.4442	42.1839	35.0407	25.9418	38.5971	37.1386	37.4903	40.6231	27.6337	32.2364	48.3563	69.288	44.8632	62.7778	41.6873	34.6028	45.6589	51.1744	44.7995	39.2858	38.8944	47.0971	39.8156	49.1291	40.6298	52.5653	43.128	32.3457	82.0108	36.4946	52.8474	44.0184	33.7509	44.6317	56.4398	25.2386	62.6755	52.2131	39.6108	58.2758	45.2303	29.192	20.424
ARAP2		580		ENSG00000047365	33.3748	43.561	39.6143	48.531	34.2557	34.7534	48.9639	35.8186	37.0335	36.036	34.1628	40.8209	38.5544	54.5465	38.3773	46.8117	42.3066	44.6111	42.8179	48.7286	40.584	38.4695	41.9681	47.365	32.1985	40.9824	40.6298	36.5802	25.4963	16.8176	61.4443	26.2378	54.3535	39.8773	27.1245	29.8512	46.2036	22.4343	8.74855	58.4043	35.0773	53.8729	41.8478	28.8394	30.3317
TPR		581		ENSG00000047410	101.394	115.858	122.154	124.794	99.4703	113.598	102.52	108.566	90.9324	101.771	96.7357	112.85	121.74	148.142	117.143	132.327	113.524	100.88	115.345	130.758	109.519	112.347	132.406	130.066	99.3108	147.07	83.0511	142.929	104.992	142.09	170.051	124.092	164.788	137.832	95.5288	130.122	118.398	85.7522	124.364	100.436	106.56	158.255	104.885	149.697	97.2513
CP		582		ENSG00000047457	9.00914	6.29553	20.224	8.16988	8.76017	5.32644	23.6715	7.04973	28.39	11.9731	10.2347	20.254	2.6792	17.3583	8.86502	19.9507	3.0964	19.7608	7.63012	11.74	2.64499	6.02042	11.9402	18.1637	25.7348	22.7202	8.22242	43.4577	26.4985	14.8565	38.1818	36.5464	37.476	48.1255	11.4738	117.73	44.1261	13.468	1.92917	20.9815	9.31885	4.76412	15.9061	10.3653	3.21331
KIAA0556		583		ENSG00000047578	21.3762	21.2559	21.1054	24.9979	23.0465	27.1583	27.3523	22.8591	25.7548	20.0977	23.3987	21.2823	25.2564	22.6792	33.8457	24.3254	25.8142	23.4855	23.9862	19.4914	25.4993	22.0749	27.8999	31.0498	16.724	12.4237	25.7238	11.4688	14.6931	21.3041	13.5531	18.9596	13.1343	11.6394	15.8828	20.3846	20.5806	15.9771	14.895	18.7114	31.0476	16.4825	18.6456	16.9464	15.6527
DTNBP1		584		ENSG00000047579	13.3909	12.5911	13.6256	12.3687	13.7525	10.1597	12.3929	12.2395	12.6139	15.705	13.0581	12.1613	10.7168	10.1184	11.1308	12.5946	11.7663	12.9938	11.4452	13.5838	15.374	14.1837	9.65464	10.1535	15.5947	13.9852	11.0934	15.704	12.3999	14.1042	23.809	14.2974	15.2385	13.1561	9.61734	11.3198	13.1145	11.8444	9.78043	12.1074	10.7384	12.7118	11.07	16.6643	10.711
XK		585		ENSG00000047597	32.8833	46.9457	20.6052	40.1333	31.4926	42.5458	40.3192	48.6281	25.1223	45.5989	39.139	36.7522	56.8513	32.1871	52.0289	22.8764	51.2373	42.8767	31.2916	28.8609	52.0319	34.694	42.1257	36.4078	21.5778	0.905188	85.8302	0.899514	21.7763	0.564169	0.291464	24.2952	0.287936	0.596456	42.4916	5.82735	26.8349	42.0643	0.179458	69.755	38.695	0.36126	33.2378	0.141024	68.7697
ANO2		586		ENSG00000047617	0.573309	0.135388	0.643167	0.227845	0.596571	0.164396	0.742901	0.599977	1.30004	0.388737	0.882303	0.58124	0.326732	0.407063	0.368196	0.306505	0.162968	0.369627	0.243514	0.263398	0.165312	0.306123	0.35466	0.321482	0.696834	3.25868	0.459353	1.16187	1.3589	7.73718	0.236815	2.27929	1.1296	0.988413	0.82508	5.69339	0.562667	1.03316	16.2409	0.17198	0.801375	3.86097	0.894542	5.02986	0.462522
C12orf4		587		ENSG00000047621	12.408	12.388	17.6752	13.1174	13.6269	13.9079	13.8112	10.4096	17.814	10.6903	17.3284	12.6084	11.9911	14.3054	10.9609	14.9909	14.602	11.7428	13.1092	12.2668	8.38957	9.25172	15.5262	14.9757	13.0236	14.5056	18.1215	23.6497	17.0881	13.2177	16.4131	15.6183	15.6593	26.4315	19.1831	13.8874	16.7502	21.3642	11.4853	15.031	14.4934	14.0214	12.7472	14.8075	19.6693
SCML1		588		ENSG00000047634	10.4015	17.7697	17.0558	22.9798	12.6222	17.9192	11.4474	23.1291	12.5436	15.8994	18.8813	13.145	20.094	28.2327	25.3205	22.2077	15.7753	14.0743	15.7473	14.9008	15.9526	10.5783	19.861	19.9586	10.6447	12.8989	12.9078	11.4313	15.5764	18.725	16.2856	11.6814	23.788	17.4847	17.1978	17.9956	17.0531	12.1765	17.3176	18.505	15.3864	17.905	18.8692	14.0084	15.2145
WWC3		589		ENSG00000047644	18.3049	25.4868	31.6343	28.0901	24.8048	18.3466	30.1212	26.399	26.7737	28.8054	19.8342	20.9246	25.4524	32.3034	26.6234	38.1181	25.9446	29.3427	28.5318	35.4458	26.4499	29.3538	26.3237	27.2724	26.8161	32.7226	24.139	35.6057	22.5237	68.963	66.1442	42.1151	39.9567	34.9523	29.1357	45.5248	37.5256	15.9402	70.123	34.1208	16.8747	56.8082	31.0015	47.8072	13.194
ARHGAP6		590		ENSG00000047648	2.12943	1.72619	3.52551	3.15728	2.35488	1.7426	1.92479	2.6099	2.70548	2.52679	2.47045	3.17446	2.6792	3.34373	3.00221	2.14554	1.82525	1.53537	2.43514	3.64994	1.15718	1.29252	3.34957	2.94691	4.39726	4.41279	4.59353	4.04781	6.03011	14.6684	2.25885	19.0114	2.68002	7.65168	4.58951	11.3421	4.82595	3.87434	9.01774	3.47399	2.51861	3.2965	3.60612	6.08754	4.60087
MAP4		591		ENSG00000047849	109.215	83.2974	121.725	95.1742	105.53	98.4735	109.038	102.806	126.279	97.3787	103.512	114.683	87.1394	85.4542	102.5	97.803	98.8566	96.4726	94.6459	90.9475	89.8883	94.32	90.99	90.7114	110.676	110.931	112.863	138.075	124.373	271.634	82.6666	247.148	94.8197	135.702	121.106	148.05	97.5362	112.688	336.438	101.846	126.846	103.32	90.0133	267.241	120.304
GOPC		592		ENSG00000047932	32.1462	39.1271	35.5409	39.3196	34.0045	38.6332	34.4436	38.9985	31.9036	32.6539	38.2214	32.773	42.5078	50.7957	44.5234	42.2141	46.9023	37.0195	37.3795	37.2896	39.9641	30.3062	39.7219	42.3284	29.9879	21.7471	60.4968	36.2804	44.6058	23.5071	38.2547	31.2367	36.5458	36.7758	37.2318	27.5069	37.0278	37.3782	21.7144	31.2315	44.007	26.9365	37.6826	19.6494	57.377
ROS1		593		ENSG00000047936	0.614259	1.38773	0.285852	1.43217	1.03615	1.34805	0.337682	0.77997	0.0351362	2.09918	0.599966	1.38603	1.63366	2.12254	4.22009	2.34058	1.89043	1.56381	1.46109	1.80616	1.94241	1.66667	3.62541	3.05408	0.264316	0	0.666062	0	0.475614	0.349248	0	0.854734	0	0.596456	0.0257838	0.178616	0.865642	0.959361	0	2.16695	1.21351	0	1.78908	0.047008	0.0730297
USP28		594		ENSG00000048028	23.9561	24.776	21.4627	20.2782	22.0731	22.0949	21.2402	22.7391	18.587	23.1299	20.9988	22.5342	21.9237	26.4591	21.6669	25.217	20.1103	18.5951	17.4519	22.0501	19.6308	19.4558	20.3733	20.1998	15.3303	27.9477	23.9782	24.418	26.8382	15.0714	28.9278	24.088	23.8323	20.2284	25.5775	23.9122	26.7267	21.9915	14.222	40.4496	23.1712	28.1331	21.8883	15.2306	21.7142
HDAC9		595		ENSG00000048052	4.13601	3.08007	7.93239	3.05964	10.5185	2.79474	5.53799	3.05988	6.07855	3.88737	5.8232	4.69463	3.75742	20.9638	3.56867	25.6907	2.80306	5.94246	7.71129	13.7719	2.85163	8.16329	3.19194	7.15297	8.0256	17.7417	11.5527	20.2765	10.4126	23.8832	38.109	11.6296	24.4746	16.9223	3.14562	11.9896	17.2696	3.68985	35.8466	3.13003	13.6234	28.4944	6.73702	10.0597	3.16462
TSPAN17		596		ENSG00000048140	39.6811	36.8932	31.6343	31.0846	36.6106	38.666	43.8987	39.4485	42.585	34.9475	39.2449	36.4393	31.1702	28.5817	36.4797	31.9323	42.8281	40.3746	36.7301	32.1345	39.1789	36.4627	34.7173	33.7556	29.243	20.6609	36.6794	26.4232	27.3308	23.3459	17.7247	24.7355	20.0448	23.8071	31.3531	20.005	24.4544	36.013	20.2787	27.448	40.1375	24.1819	31.2251	30.5082	27.5322
NOP16		597		ENSG00000048162	15.6431	10.0864	17.5799	7.42125	15.9818	17.6891	10.4344	10.4696	14.5464	11.701	20.3283	17.1689	12.1218	8.69371	8.41185	9.47379	11.31	11.3447	10.7146	10.3101	11.1172	11.4286	11.5067	9.64445	12.1105	10.9301	23.4959	12.9305	12.0942	12.2774	11.1485	6.83788	9.36901	17.4165	18.1518	10.0248	8.54821	43.5034	15.882	6.8448	17.9279	10.5443	10.0636	33.8223	53.4821
CC2D2A		598		ENSG00000048342	3.0713	4.53549	4.93095	4.19886	3.26544	3.71536	3.00537	3.95985	5.16501	4.66485	2.01165	4.02397	4.54157	4.85568	4.89983	3.14864	2.47712	2.72955	3.81506	3.57468	3.34756	2.483	4.88643	5.00976	6.05525	5.56691	4.45573	6.89627	8.61201	23.8294	1.43911	18.7783	2.90151	4.60123	3.66129	18.978	5.12893	6.23585	16.196	2.5453	5.01432	3.97386	4.91998	5.78199	1.46059
RRM2B		599		ENSG00000048392	21.0896	23.3882	20.2479	26.8857	19.6868	18.9056	18.9777	26.939	23.8926	25.7344	20.5753	19.7174	26.6286	31.1403	21.8368	34.7744	23.0763	23.713	21.6728	28.6351	30.996	25.8844	28.7669	25.9596	16.3876	13.5778	31.948	26.5169	25.0886	18.7519	39.4934	21.9123	25.4048	22.4949	20.8848	22.9522	34.4742	30.183	19.2917	23.7332	24.11	21.5176	23.6494	19.4143	20.6918
ZNF800		600		ENSG00000048405	16.2164	22.779	16.9367	21.4826	19.5298	21.24	19.0115	20.3392	18.0951	16.7157	19.6224	16.9901	26.0079	28.3491	21.8368	27.5855	21.8052	21.3815	20.7393	22.6522	23.9702	20.5103	19.6639	21.4589	17.8774	17.357	36.8172	19.1896	18.9736	16.9788	30.1119	17.017	30.3662	24.7614	26.5315	16.9685	22.8529	23.0985	17.1831	35.1527	25.5753	26.372	23.2581	18.0276	31.2324
TNFRSF17		601		ENSG00000048462	9.33674	3.21546	6.50313	2.92944	11.7116	7.4636	8.7122	4.64982	10.5057	7.65813	10.5171	8.98686	5.3584	6.07687	4.55996	8.52641	5.05202	4.06589	7.02133	8.91789	1.52913	1.90477	5.79278	6.02778	16.7961	39.4662	17.1568	33.3195	26.0738	1.26266	8.83501	2.95272	7.81858	5.0784	4.15119	7.81445	13.5689	7.3428	0	1.06627	7.92217	5.98337	6.37361	0.5876	3.55411
SNX29		602		ENSG00000048471	11.7938	9.4433	18.9139	10.4809	22.6383	8.81165	12.8657	8.84966	17.0059	9.64069	12.1405	13.1897	10.8148	24.889	11.0742	39.2326	11.3752	15.9224	15.8284	31.2691	9.96003	16.0204	11.5856	15.8865	18.0216	35.9586	11.7594	43.3828	17.9205	35.3815	68.5488	24.9168	52.5816	32.8392	8.94697	27.1943	27.9602	8.22837	51.3697	13.1049	13.4631	59.5628	11.6011	32.1535	6.91348
LMO3		603		ENSG00000048540	0.0819012	0.643092	0.309673	0.553338	0.659367	0.657586	0.202609	0.989962	0.105408	1.01072	0.352921	0.715372	0.359405	1.27934	1.07626	0.61301	0.35853	0.19903	0.405857	0.301026	0.867887	0.510205	0.788133	0.723334	3.02762	5.13694	0.918707	0.374797	3.10848	13.1908	0.0182165	28.1285	2.68002	4.9591	1.65016	13.5971	1.47159	1.07006	29.8348	0.17198	0.160275	3.79323	1.20204	15.0426	0.243432
MRPS10		604		ENSG00000048544	23.2599	18.6158	28.8949	24.2818	25.056	27.3227	21.9831	20.4592	33.8713	22.469	28.7631	21.9083	23.0346	19.7135	19.3728	20.4801	20.9577	21.0972	17.4924	20.0182	24.1355	22.7892	21.3978	18.4852	24.0528	18.3074	30.9834	24.3618	23.1692	13.0565	23.0986	16.8098	17.6084	27.3858	38.985	12.7041	18.7844	36.5664	17.856	25.5218	33.7494	15.0375	20.4626	18.9442	51.7051
RSF1		605		ENSG00000048649	33.17	40.3117	34.9692	43.551	34.9151	39.488	34.4098	39.3285	30.0063	36.7746	32.5041	35.9474	46.3959	52.8601	43.3904	47.2296	41.5895	40.2609	36.7301	39.5097	48.395	43.2314	41.0223	42.6499	33.2798	36.5017	51.7002	46.681	41.3275	46.6649	57.0177	49.2638	51.8064	47.512	42.208	46.976	48.6707	32.5076	49.7097	48.9111	37.7104	44.4576	40.8694	36.3137	38.1946
VPS13D		606		ENSG00000048707	60.0746	71.2478	64.7455	79.876	67.0985	77.1348	77.5656	70.4973	66.3722	61.9648	69.8431	67.9156	77.7295	89.2341	82.1926	77.3229	87.0251	71.537	75.0836	84.0239	80.5895	79.8301	83.2269	80.3168	56.7799	81.5575	84.521	60.1924	55.511	93.0611	85.1987	96.067	83.0143	74.7785	70.235	69.6156	70.4632	67.4136	115.84	90.255	91.2652	100.859	74.3029	94.2276	93.1616
CELF2		607		ENSG00000048740	31.1225	30.4284	56.1223	28.9038	44.68	24.9883	37.9555	31.0188	43.0769	31.4877	36.0333	43.28	29.6346	87.5477	31.155	84.6233	27.835	39.351	35.959	52.4538	16.6965	33.0953	28.1758	41.4711	52.2866	115.751	39.6881	88.5084	58.4666	55.5572	140.049	64.39	140.181	146.268	51.0261	75.108	71.0692	36.3081	98.2081	52.1443	37.5731	146.198	46.2087	95.5908	33.618
FAM120A		608		ENSG00000048828	197.054	154.951	186.542	167.108	199.349	201.616	181.842	184.853	198.062	153.24	235.54	143.566	174.932	144.507	177.867	144.949	207.622	178.956	157.391	148.218	183.083	137.041	152.504	145.604	145.11	87.3959	307.583	128.724	188.751	107.353	125.53	129.194	111.719	155.982	257.786	102.392	179.448	245.486	116.647	147.352	271.781	93.6342	170.131	131.152	411.693
R3HDM1		609		ENSG00000048991	20.2296	13.1665	21.8439	14.9727	21.5079	18.3138	15.2295	16.0794	18.0951	15.3551	20.3283	17.6607	14.899	17.7945	16.2006	23.0157	15.2864	16.0361	12.6627	16.3307	14.3408	14.6939	14.9745	15.0828	20.2322	26.3636	24.9199	35.4183	25.1056	22.513	37.2528	19.4776	29.7682	29.6865	25.036	18.777	23.4589	27.637	19.2468	13.8616	24.7511	24.227	18.9531	23.5275	31.4271
COL9A2		610		ENSG00000049089	11.9576	11.8126	7.86093	3.25493	15.9504	21.5031	15.7022	10.9196	19.2897	9.29083	9.10537	11.5801	4.08415	10.8453	13.8215	16.8299	24.1845	16.1783	11.7699	10.0467	5.95122	11.5987	6.62032	11.2519	8.72244	9.91181	7.83197	4.10403	19.0076	3.19696	14.2453	15.696	14.9948	5.91343	8.37972	13.6418	14.4995	10.7375	1.07675	8.90855	38.5576	19.4403	12.5515	9.66015	3.23765
KITLG		611		ENSG00000049130	23.1371	21.222	29.6095	33.7211	30.9903	36.0357	23.2325	28.6489	33.7307	26.5896	32.2217	29.5538	30.7781	35.0074	37.3294	25.2727	23.1741	20.3863	25.5284	25.7001	24.5901	14.0136	33.9686	30.005	24.3652	6.65313	56.0411	20.314	48.088	41.6411	11.2396	43.7987	10.9859	16.8541	40.3	39.7421	39.3867	29.0022	14.6258	17.4044	20.2405	4.42544	30.8337	7.14522	42.8928
ERCC8		612		ENSG00000049167	4.46362	3.8924	5.2168	4.78475	5.46333	4.53734	3.81581	3.98984	4.67311	3.92625	5.96437	4.87347	5.3584	6.39671	5.01313	5.51709	3.97643	3.81	4.50502	3.61231	4.42209	3.57144	5.39871	4.52753	4.94992	4.84276	6.13237	7.88948	5.89422	5.66856	6.64903	3.85926	5.89162	7.02114	7.37416	4.66634	6.14606	9.77811	6.01183	2.85486	4.78536	4.53833	4.27703	5.64096	8.2767
ADAMTS6		613		ENSG00000049192	1.47422	0.507704	1.64365	0.748634	1.22454	0.230155	0.607828	0.50998	1.61626	0.505359	0.635258	0.804793	0.653464	2.26792	0.736391	1.89476	0.195562	0.312761	0.5682	1.7309	0.454607	1.12245	0.433473	0.991235	1.17741	2.8966	0.597159	2.3987	2.14026	7.11928	6.12075	3.10813	3.03441	2.18132	0.82508	4.77798	0.973847	1.03316	1.07675	0.928691	1.87751	5.5318	0.614997	2.23288	0.0486865
H6PD		614		ENSG00000049239	72.8102	71.9248	86.5893	105.948	92.5312	98.5721	76.0122	88.4666	56.3233	61.5371	69.8078	92.1488	88.8057	81.8197	97.2886	88.58	80.9627	70.3997	75.1648	74.8049	68.7697	62.041	88.4286	81.442	83.4278	74.497	73.175	60.3424	69.3377	135.857	73.2486	77.8326	75.0185	78.9367	52.4957	80.0646	63.4515	56.8606	121.268	82.7223	59.256	64.1011	65.1618	78.0804	42.2355
VAMP3		615		ENSG00000049245	76.25	86.3436	82.111	93.2538	81.6988	94.9883	97.0498	79.4969	122.414	91.8587	96.6299	99.079	75.5077	58.181	71.0334	55.9511	92.9572	96.6716	71.2685	68.0319	86.9127	68.0614	90.7536	83.0494	82.4667	48.586	104.939	57.8125	73.7202	84.5448	38.4186	78.8428	38.4506	62.9346	77.6865	63.2524	71.9565	82.542	128.357	136.38	108.003	35.3584	88.8671	64.495	80.2597
PER3		616		ENSG00000049246	6.5521	6.60016	10.0048	20.8967	32.0264	49.9765	11.9539	15.3594	9.55703	13.5281	27.3514	55.7543	13.9188	11.2815	32.3729	17.8887	48.0757	37.247	26.0154	19.8301	13.8862	13.3334	35.2296	30.0853	13.6243	5.88372	12.4944	8.43294	12.9265	29.5249	6.21183	32.6871	8.06222	4.6694	5.77556	10.8509	10.8205	12.8407	57.3367	37.526	27.1094	15.9858	44.3637	4.37175	2.21524
TNFRSF9		617		ENSG00000049249	3.52175	1.01541	6.93191	0.650986	6.0913	0.854862	4.08595	0.689973	6.07855	0.894096	2.32928	0.715372	0.163366	3.63449	0.339873	9.02797	0.586686	3.66784	2.59749	5.00456	0.743903	3.19729	0.630507	1.79494	4.181	6.51736	2.18193	8.28302	1.12109	6.47451	25.1752	1.29505	25.6263	9.78188	1.39232	3.92955	6.14606	0.405884	0.134593	0.687919	1.44248	10.3637	1.48158	1.83331	0.511208
EPN3		618		ENSG00000049283	6.14259	2.97853	3.859	3.67807	8.22639	8.35134	9.32003	8.45967	4.84879	2.9544	13.0934	7.55612	6.99206	2.99482	8.18527	4.15175	11.4404	6.53955	5.15439	3.08552	7.72833	5.23811	4.64999	4.84901	6.53582	0	20.6709	0.0187399	10.2427	0	0	3.91106	0	0	8.40551	0.870753	2.29395	19.4086	0	3.26762	17.0578	0	5.87043	0.023504	23.1748
LTBP1		619		ENSG00000049323	14.087	9.00329	48.0946	16.1119	16.233	9.79803	20.1596	14.8794	30.709	14.0334	16.9049	19.5386	10.2921	26.808	17.3902	29.313	8.53954	10.0937	18.3447	24.8346	11.5305	19.6599	18.6394	21.9679	27.1044	21.1588	21.7504	63.6781	47.7483	130.135	21.0037	52.5273	15.3714	20.8419	26.7378	74.8624	19.7799	41.8429	78.9613	18.5394	14.6308	11.5829	21.3013	15.0896	21.4951
RCN1		620		ENSG00000049449	59.9517	32.5269	71.2486	32.0936	55.1671	48.5627	43.8311	38.9685	74.4184	29.2719	64.514	48.8688	22.4465	24.482	29.9938	25.7186	25.6512	28.8025	22.6062	22.4264	27.8137	24.2858	30.7766	29.9782	70.5004	28.9208	76.712	65.8894	86.4938	112.834	25.6124	46.6219	29.5467	91.2918	88.8251	54.9244	49.6013	79.8115	89.8185	24.6275	77.0694	19.2145	42.7144	75.777	94.9143
ELN		621		ENSG00000049540	8.06727	2.7416	14.1497	4.8824	6.62507	3.71536	5.03146	7.88969	6.53532	6.33642	3.70567	8.04793	4.73761	9.44968	5.94778	8.88865	3.78087	4.00903	6.37196	7.45039	3.51288	4.38777	7.80252	7.09939	13.4321	25.2095	3.49109	151.587	62.7301	215.002	5.30101	59.2098	10.7644	52.5904	30.2701	81.1363	8.89447	25.1648	49.1714	3.30201	4.71667	16.3245	6.12202	106.074	1.14413
RFC2		622		ENSG00000049541	18.1821	13.1326	22.0344	14.7774	16.1388	12.9873	10.5019	12.7795	14.2301	13.0616	18.1049	14.531	11.5663	10.8163	11.584	15.8547	12.4834	15.4675	13.2715	14.8632	12.0678	12.6531	13.5953	13.0736	13.8406	14.1662	18.8794	19.3583	13.9627	14.0774	17.7793	8.41784	15.8586	17.3654	19.7504	11.744	16.0577	21.106	10.0048	9.49328	8.67775	13.5924	13.7256	20.5895	22.4688
ARID1B		623		ENSG00000049618	64.702	73.0079	57.3133	76.3607	68.8568	75.721	68.4819	74.5471	47.8203	68.2234	60.8436	68.1392	78.9384	80.1042	79.0205	84.5675	89.7956	81.6591	78.3304	81.277	74.7209	74.49	67.9371	65.2072	65.2381	61.3718	50.6667	60.1175	61.9997	76.8076	105.109	80.8113	81.5524	69.4956	57.2142	60.7964	73.1034	45.0531	84.1656	100.883	63.446	87.425	80.6765	66.1638	35.1516
CLPTM1L		624		ENSG00000049656	103.196	99.9501	81.2534	97.7131	104.086	102.912	92.2548	106.226	104.706	112.578	106.406	101.94	113.213	83.7097	93.9465	82.2548	116.099	108.841	108.161	109.009	130.431	108.81	86.3006	85.0319	85.5424	112.832	92.2152	102.245	91.6237	53.3274	59.5316	61.6445	54.1099	73.3982	96.1219	66.7354	77.172	70.8083	66.3544	87.9161	92.9595	60.8272	80.5926	79.5611	120.669
NEDD4L		625		ENSG00000049759	77.6014	89.8637	46.1413	104.809	75.5761	107.581	97.0161	102.716	49.542	97.4565	94.5123	90.4051	129.386	76.3825	110.317	57.3164	157.004	111.656	91.115	71.0797	140.846	103.096	106.319	97.4893	67.4487	9.79866	128.803	7.68335	67.792	10.8804	10.183	79.1018	8.19511	6.86776	101.047	25.9663	61.6553	97.0062	49.8892	138.685	116.932	7.63162	89.7337	7.16873	128.8
FOXP3		626		ENSG00000049768	3.84936	0.609245	4.69274	0.618437	3.70502	0.854862	1.82348	0.659974	4.53256	0.699727	3.10571	0.983636	0.196039	2.4133	0.424841	5.79573	0.391124	1.16575	1.17699	1.58039	0.247968	1.4966	0.23644	1.07161	3.21985	4.48068	1.92928	8.00192	1.81753	1.42386	12.4965	1.60586	12.3813	3.27199	0.773513	3.59465	4.86924	0.405884	0.0897288	0.894295	3.36578	8.57993	1.78908	6.53412	0.511208
PPP1R3F		627		ENSG00000049769	1.51517	1.01541	2.02479	1.59492	1.75831	1.24941	2.05986	1.58994	1.12436	1.51608	1.58815	1.6543	1.56831	3.19835	1.58607	3.09291	1.59709	1.59224	1.62343	2.85975	1.15718	1.63266	1.26101	1.20556	2.37885	4.32227	1.14838	3.67301	2.36108	3.97605	4.88203	4.9989	5.98022	3.80028	2.01113	4.48773	2.48872	1.88182	4.89022	1.58221	1.62565	9.03151	2.40408	6.18156	1.72837
HEXB		628		ENSG00000049860	99.8376	123.541	96.4036	117.145	79.7835	92.2922	106.944	107.696	135.59	142.356	82.5836	96.9329	126.445	82.692	104.653	69.0194	115.251	125.303	104.671	92.1516	127.207	119.422	107.698	107.482	103.252	46.2099	120.626	77.3207	111.277	82.8254	33.3909	97.0512	39.6023	78.1528	102.645	82.5653	116.689	130.399	55.7216	121.074	127.785	32.7392	104.186	57.7964	192.652
PTCD2		629		ENSG00000049883	6.59305	5.44936	5.97907	6.34712	7.12745	7.56224	5.06523	5.63978	6.28937	5.79219	6.95255	7.15372	9.31186	11.2524	7.61882	9.02797	4.46533	6.08463	5.47907	6.17103	5.20732	6.19049	6.77795	7.58161	6.05525	10.206	5.62708	9.65103	8.40818	7.4148	12.0229	8.05522	12.7135	11.1452	7.70934	7.5242	7.87734	4.9813	9.73557	3.4052	6.98341	11.2216	6.70906	9.47212	8.76357
NEXMIF		630		ENSG00000050030	0.286654	0.135388	0.452599	0.358043	0.313985	0.131517	0.202609	0.299988	0.281089	0.155495	0.176461	0.223554	0.261385	1.77363	0.368196	2.59136	0.293343	0.369627	0.446443	0.86545	0.289296	0.986397	0.788133	0.642963	0.648776	0.74678	0.436386	0.993213	0.968214	0.832821	2.4228	3.44484	2.92366	1.7212	0.541459	1.09402	0.562667	1.66043	0.403779	0.240772	0.228964	1.71599	0.587043	0.634609	0.803327
JKAMP		631		ENSG00000050130	33.5795	32.73	37.9707	34.7627	28.4784	28.868	35.4904	28.0489	43.4634	30.788	36.3509	26.737	28.3277	29.3376	30.7019	27.4183	30.0188	30.0535	24.3108	26.5279	29.3428	26.7688	32.077	31.6927	28.9306	21.4077	40.7446	27.6226	30.3714	22.5936	20.2021	27.8954	20.222	29.3627	44.838	20.4739	33.825	31.3637	23.5538	52.6946	42.3126	20.4338	38.2976	18.4272	46.1305
DKKÂ 3.00		632		ENSG00000050165	23.9971	11.4403	37.9945	20.9943	23.2349	14.7628	23.5364	16.0494	48.1014	23.3242	23.2928	33.1307	17.7089	14.4798	20.9022	10.0032	13.9827	11.6859	24.1079	21.9373	9.29879	8.4354	22.6194	20.5748	33.6403	7.12836	27.6301	27.3602	58.1438	43.7903	6.9405	90.3687	6.246	7.05522	26.6862	50.4144	25.6014	38.5221	11.7545	24.7651	15.8901	7.51873	20.854	5.40592	29.7961
ARHGEF5		633		ENSG00000050327	27.2731	33.847	18.4613	28.9038	20.0636	26.6322	30.1212	26.039	25.8602	28.1446	24.6692	23.3837	23.0346	12.9097	25.0373	13.5977	27.9654	24.1395	22.8903	16.1801	31.2026	27.8232	19.6639	18.0298	12.1585	1.31252	34.4285	2.23004	11.6865	2.4716	1.16586	11.3447	1.17389	1.75528	21.6068	5.98364	10.9071	19.5193	3.18537	25.8658	38.3057	3.22876	26.5008	2.39741	28.1408
NFE2L3		634		ENSG00000050344	24.1609	15.7727	33.8496	8.85342	19.1217	17.5575	20.6661	12.2995	33.4496	10.8069	22.3752	14.844	9.21384	15.294	8.52515	16.4955	9.7781	16.7185	10.3494	11.6648	10.6213	15.0681	11.4673	12.511	28.0175	18.9411	27.8827	25.2239	28.4689	11.0147	17.7975	9.09127	17.0768	19.9557	27.3308	17.0802	32.5914	30.183	5.06967	15.203	29.1014	9.84434	21.3292	5.00636	149.93
MCUR1		635		ENSG00000050393	43.2029	59.1983	28.7519	60.2488	40.504	47.5106	55.1435	42.8683	33.8361	59.0492	47.715	49.003	61.0989	32.536	42.4841	29.1737	69.1964	63.8886	47.4447	45.3797	57.9831	45.8845	42.1257	37.5598	37.7011	18.9637	41.5485	25.3176	29.0294	15.1251	18.253	52.7086	18.4944	18.848	54.3264	17.2364	35.7726	40.2932	26.2905	99.6451	27.1094	14.7665	51.4362	19.5553	36.734
LIMA1		636		ENSG00000050405	410.571	456.9	268.534	417.022	526.646	677.478	442.229	399.854	384.987	410.701	371.379	297.863	423.837	247.117	407.366	226.312	451.129	428.142	366.124	329.134	532.841	391.43	439.857	359.845	253.768	69.609	457.034	77.9953	256.645	246.596	46.2518	262.481	63.2796	72.495	317.914	146.934	259.671	313.195	255.278	359.851	458.57	67.5105	372.185	119.4	521.432
LETMD1		637		ENSG00000050426	48.895	76.1218	38.328	59.2072	45.0568	57.4401	57.6086	62.1276	38.9309	74.0934	42.1388	51.9539	63.2553	61.8736	65.8221	48.0934	55.1159	53.0272	56.9012	50.7981	56.5366	55.7825	57.0609	61.0547	43.9005	47.6355	27.4234	30.0025	45.0305	34.9516	35.8137	48.7199	43.6777	28.9878	26.944	44.9889	43.2172	33.5039	83.2683	47.1913	41.5112	48.025	58.0054	31.942	22.0063
SLC4A8		638		ENSG00000050438	3.27605	5.28013	3.69226	4.06867	3.70502	2.89338	3.95088	2.84989	3.61902	7.73588	3.35275	5.27587	6.50196	9.59506	4.58828	7.57903	4.43274	4.20806	6.69664	7.8643	4.17412	5.40818	4.76821	5.4384	3.46014	4.93328	1.17135	3.78545	2.463	1.7731	9.18113	3.52254	5.98022	3.49353	1.70173	4.75565	6.10277	0.959361	0.0897288	10.2844	3.11392	7.72194	5.28339	2.58544	0.219089
LAMC3		639		ENSG00000050555	1.47422	0.101541	3.2873	0.48824	2.73167	0.328793	0.607828	0.26999	4.21634	0.272116	1.3411	0.312975	0.392078	0.14538	0.453164	0.585146	0.35853	0.170597	0.365272	0.63968	0.454607	0.476192	0.275847	0.696543	0.456546	1.35778	2.93986	0.449757	0.526573	0.779091	0.36433	0.181307	1.41753	3.88548	0.670378	0.781445	0.519385	3.83745	1.43566	0.550335	2.35833	1.60309	0.223635	3.97218	6.3049
PTGER3		640		ENSG00000050628	1.26947	1.32003	2.12007	1.72511	1.56992	1.54533	0.742901	2.24991	0.843268	2.13806	1.30581	2.32496	1.76435	2.82037	2.09588	2.06194	1.07559	0.739254	1.05523	1.16648	1.61179	0.714288	1.85211	1.60741	2.95554	14.3699	0.849804	9.61355	3.75395	39.5993	2.96929	10.0237	9.98918	17.1268	3.50659	10.8956	2.38051	2.4722	163.486	1.99497	0.549515	19.3048	2.06863	63.2493	0.340805
TNIP3		641		ENSG00000050730	2.08848	0.880021	5.43119	0.911381	1.82111	0.558948	0.607828	0.659974	5.30556	1.28283	2.11753	3.17446	0.980196	0.639671	0.141614	1.36534	0.782248	0.938283	1.25816	1.09122	0.867887	0.816329	0.788133	0.830494	2.57108	1.17674	3.0547	2.09886	0.475614	2.41787	2.04025	0.362615	1.92696	2.24949	0.593027	0.848426	1.23354	0.664173	0.0448644	2.09815	1.35089	1.4902	1.76113	1.01067	1.92312
MAPK9		642		ENSG00000050748	33.0881	39.8379	33.7067	43.1604	35.7942	40.4086	43.122	40.2584	32.5009	36.036	37.7626	34.6955	37.6068	32.7977	39.3403	36.9199	43.2518	42.5355	38.9217	39.2086	47.4858	40.6804	39.2885	40.212	38.7824	30.4822	53.0783	31.2206	33.9215	24.6891	34.2106	41.6489	31.673	31.2372	41.0477	30.1638	36.292	44.4996	39.4358	45.3339	44.3733	27.0945	37.9062	28.7454	54.0177
COL23A1		643		ENSG00000050767	2.33419	2.67391	7.28923	6.54241	2.60607	1.21653	9.75901	2.99988	9.34622	5.44232	5.57616	7.69025	1.27425	3.0239	5.72119	3.5666	1.27115	1.79127	3.85564	5.07981	1.48781	2.14286	1.89152	3.72383	3.89266	1.04097	2.96283	1.76155	6.81147	4.29843	1.29337	1.50226	1.37324	1.9257	5.54351	4.35377	9.82503	4.20643	1.12161	11.2819	4.53349	0.880572	8.5261	0.869649	1.53362
BCAR1		644		ENSG00000050820	70.8446	80.725	51.8345	72.292	66.2821	85.5848	81.0099	70.8572	76.7725	76.2314	78.2427	68.2733	79.7226	41.8694	69.8722	42.6878	93.772	82.1993	81.1309	67.5427	87.3673	71.2247	60.4892	56.3932	53.1997	11.5638	80.8921	28.5783	37.9132	80.0314	7.35948	79.309	12.7356	21.1486	75.3402	38.9606	39.971	67.1553	38.045	120.867	97.8823	16.5728	59.3193	40.897	79.0669
FAM160A2		645		ENSG00000051009	78.1338	114.877	61.3391	116.689	66.9729	98.342	87.8311	85.9167	70.4129	88.0102	83.96	84.9504	116.382	88.6526	118.814	66.0658	103.224	85.1563	113.965	87.9372	91.1694	91.0887	96.9798	101.508	48.9706	27.2688	74.0018	21.7945	45.9307	58.1632	24.902	58.4846	29.3252	23.9775	65.3103	47.5565	54.7302	56.713	48.7227	84.8892	83.5033	34.5004	84.3385	33.0937	101.633
HERPUD1		646		ENSG00000051108	170.273	93.1468	119.296	88.6318	216.178	145.294	153.173	93.8964	220.971	115.494	172.508	134.579	112.853	94.0898	99.2146	103.543	127.278	117.74	99.7597	96.7046	91.7894	85.8166	95.9947	96.0694	187.04	165.401	205.4	157.677	206.569	111.464	93.5601	101.921	106.979	73.3982	122.834	214.741	203.339	139.107	109.693	108.691	251.517	99.9562	135.411	136.793	427.175
HOMER3		647		ENSG00000051128	2.98939	2.03082	3.19201	2.3761	3.10845	2.33443	3.54566	2.6099	3.47848	3.14877	2.54103	3.66628	1.86237	2.58776	2.77563	2.45204	1.85784	1.53537	2.96276	3.1984	0.991871	1.56463	2.83728	2.54506	4.37323	7.0831	2.2049	9.85717	5.19778	14.8027	2.36815	11.5001	3.0787	4.27744	1.80486	9.64526	4.65282	3.06258	9.33179	2.09815	2.24385	3.07071	2.8234	8.32042	1.82574
RAD51		648		ENSG00000051180	7.04351	3.68932	8.31353	5.11024	6.71927	6.97041	3.03914	3.92985	3.86498	3.1099	8.85833	5.0076	3.92078	2.79129	4.24841	4.70903	3.65049	4.46395	4.09916	4.25199	3.71951	3.67348	3.74363	4.12568	4.13295	5.29535	8.17649	7.70208	4.84107	1.74624	4.95489	1.47636	5.09426	5.60669	9.59156	1.87547	4.63118	11.0696	0.179458	1.03188	5.06011	3.36424	3.96953	1.10469	8.42276
POLQ		649		ENSG00000051341	10.6062	5.78783	13.5065	7.94203	8.69737	8.38422	4.32233	5.81977	5.86774	3.96512	12.4228	6.43835	4.93365	7.5016	9.62973	9.19515	4.82386	5.28851	5.35732	4.81641	3.92615	4.18368	7.60549	6.91185	5.04604	10.9075	6.66062	11.956	7.83065	1.28953	6.68546	1.29505	9.28041	8.43559	13.3818	3.70628	7.74749	8.85564	0.0897288	1.41023	6.52549	5.62211	6.98861	1.43375	10.638
PIK3CB		650		ENSG00000051382	52.1711	60.8907	40.8292	69.623	43.1415	57.2428	54.772	55.2879	52.6691	66.2797	51.1736	51.3279	74.985	49.6908	56.5322	42.7157	67.7949	61.358	48.7029	54.0342	79.4323	58.0274	60.7651	54.3572	46.1833	23.7159	65.7105	25.7673	40.7669	22.8086	32.0793	38.0486	31.673	27.6415	53.3724	26.4128	52.1116	44.1306	42.7109	61.5	58.6378	24.6109	56.8593	21.4357	76.8516
CYBA		651		ENSG00000051523	128.544	70.9771	131.278	62.5272	151.686	94.4293	113.427	76.947	158.534	74.3655	142.474	109.407	46.4613	81.7616	64.2643	129.401	78.3552	99.2306	94.2806	115.331	51.7426	83.1975	59.3465	71.1546	122.907	154.357	109.441	135.527	117.647	89.9716	142.745	52.2424	128.132	146.745	116.414	91.5407	117.749	137.927	45.8065	68.2416	135.661	164.735	83.7794	152	139.828
THOC3		652		ENSG00000051596	11.0157	7.54787	8.57556	7.1934	14.3177	12.9216	5.2003	7.85969	5.90287	5.94768	11.117	8.62917	7.35147	6.30948	5.23971	4.7369	9.15882	9.04164	9.25355	8.3911	5.86857	5.06804	4.68939	3.77741	5.64676	5.25009	6.93624	7.27107	7.08325	2.84771	4.79095	2.74551	5.36005	5.48739	8.50864	4.711	7.33631	8.30217	2.96105	2.16695	9.6623	8.03804	8.58201	4.37175	7.66812
HEBP2		653		ENSG00000051620	64.1287	69.5555	46.1175	47.522	57.9301	61.0897	68.4144	61.0176	81.7618	66.3575	56.3263	51.2832	59.2038	44.8642	50.5278	41.406	60.4939	56.6098	46.4301	39.472	69.4723	58.7076	39.6037	35.4969	54.8096	70.7857	87.4609	34.5938	54.4238	53.3812	33.5913	57.2154	46.6235	46.7451	62.2936	54.7905	52.7176	106.6	318.223	66.5562	98.1799	55.0696	56.2723	194.449	104.603
MPHOSPH9		654		ENSG00000051825	15.6022	13.5726	18.3422	15.3958	15.6992	12.0996	13.3384	15.1194	10.6814	12.1286	15.5991	15.1569	13.3307	24.1912	15.2093	25.2449	12.2878	12.9938	14.1238	17.61	11.1999	12.5851	14.344	14.7882	10.3083	21.9056	12.4025	26.798	20.6383	11.2834	26.6326	10.7489	28.2842	26.9257	18.2807	12.1682	18.8493	11.5123	9.10747	12.7265	14.3103	24.5431	15.2911	15.3951	13.7296
PLEKHA5		655		ENSG00000052126	29.2797	29.0745	20.2002	26.7555	21.5707	24.0676	25.0898	27.0289	31.9739	26.8229	17.8225	22.8025	33.8167	23.348	30.4186	16.189	23.0437	20.5569	25.3661	25.1357	29.8801	23.7075	26.3631	24.9416	24.0047	7.19625	35.1635	6.82131	31.5774	22.513	3.22432	28.0767	5.11641	4.92502	27.8722	28.3999	27.0297	28.6332	21.4003	27.8951	34.3218	4.3577	27.9544	6.39309	24.8545
PRSS8		656		ENSG00000052344	258.972	318.297	140.997	246.203	228.141	293.448	325.559	283.759	252.805	314.255	268.573	182.733	249.264	136.512	234.456	128.147	301.915	279.068	228.538	192.092	314.919	280.749	238.686	218.045	192.735	0	321.731	0.0374797	136.926	0.322382	0.0182165	145.719	0.022149	0.0170416	214.366	20.8311	119.805	188.182	0	413.199	194.345	0.0225788	201.551	0	236.081
SIKE1		657		ENSG00000052723	21.4172	30.293	25.2026	32.0285	24.9932	24.1005	24.9209	30.4188	23.7872	27.8336	26.4691	27.1841	37.3781	42.3346	35.0352	34.8301	28.3565	27.722	28.2882	30.4036	32.2358	27.1769	30.619	34.0771	18.8145	21.4303	32.7289	28.9718	27.6536	19.6653	33.1905	20.928	26.2244	30.317	28.7231	16.9239	26.1207	30.3675	21.8041	22.9765	28.7808	25.7398	28.6533	20.4485	50.3905
RRP12		658		ENSG00000052749	11.5481	6.66785	15.174	7.45379	16.6726	17.0972	10.0629	11.1896	14.4058	6.84178	14.6815	13.4579	6.92672	8.83909	7.30727	9.33447	10.2018	8.72888	12.7439	11.0627	6.52981	8.09526	8.98472	10.4214	11.4137	12.2879	14.8601	13.6239	10.5315	32.7218	14.2089	13.2354	11.3846	20.3647	11.5769	21.1883	9.34893	15.9033	10.9469	2.75168	13.0739	13.028	7.63156	34.0103	24.3432
FNIP2		659		ENSG00000052795	29.6073	21.2897	30.4194	33.3631	28.1016	30.4462	27.0483	29.9388	32.1144	24.1795	35.8568	23.5626	33.3266	28.8724	34.7803	23.7402	35.3967	31.8732	31.8192	28.1836	34.7981	32.5171	47.5244	45.2217	28.6663	23.4217	90.6304	25.3738	33.7516	53.8379	12.5694	32.8166	24.1867	50.6647	34.937	43.426	33.5436	56.4178	97.0416	20.4312	58.6607	18.2662	25.1031	30.2967	86.735
MSMO1		660		ENSG00000052802	26.4541	65.9339	31.0626	107.185	31.2729	65.4298	40.9946	65.4275	25.1223	40.5064	80.5367	38.496	36.1365	25.0925	28.7759	23.9074	58.636	66.7319	33.4426	33.0376	37.3605	33.9457	40.116	39.569	34.5293	5.54428	62.7017	14.6546	26.2607	9.13417	16.8321	18.9337	13.2672	24.9319	107.364	5.67106	20.6023	27.5263	7.8064	56.6157	80.8702	4.62865	31.4208	4.81832	45.4002
TTC17		661		ENSG00000052841	61.5488	73.5156	57.0275	73.1383	61.6352	71.1179	67.3	72.8372	56.1476	73.7824	52.7617	65.1883	93.1513	93.5083	92.2755	72.4745	76.3996	65.1965	74.5966	66.602	81.7467	91.939	85.8277	90.9525	63.8204	64.8341	58.7743	45.9127	73.3295	81.5896	55.6879	79.1277	66.6905	55.9646	63.9695	76.4477	73.1251	61.8419	81.4737	94.8297	67.5216	71.3489	76.2597	63.8134	68.721
FSTL4		662		ENSG00000053108	0.368556	0.0676939	0.428778	0.292944	0.156992	0.295914	0.405219	0.449983	0.0702723	0.31099	0.176461	0.491818	0.81683	0.377987	0.594778	0.195049	0.782248	0.341194	0.811714	0.714937	0.537263	0.374151	0.985167	0.535803	0.288345	0.203667	0.344515	0.0374797	0.526573	0.0268652	0.0546496	0.362615	0.265787	0.0511248	0.103135	0.089308	0.238051	0.147594	0	0.275168	0.274757	0.0677363	0.139772	0.164528	0.219089
FOXN3		663		ENSG00000053254	78.8709	118.058	70.5102	159.199	69.5162	85.6505	88.7429	115.256	59.099	127.156	57.7026	106.277	143.239	122.293	128.217	123.717	151.3	146.941	113.884	129.253	155.228	110.136	125.156	116.644	89.8435	78.6609	87.5987	79.5882	80.3448	106.494	115.22	165.067	98.7179	78.8685	83.5394	105.138	116.234	81.0291	202.293	182.539	54.9286	96.7049	100.804	95.3088	38.7788
METTL24		664		ENSG00000053328	1.14662	1.96312	0.976661	2.70159	0.753563	0.756224	0.675364	1.25995	0.772995	2.99328	0.670551	0.849504	1.47029	1.10489	1.44446	1.0867	1.10819	0.995149	2.23221	2.67161	2.0664	2.10885	0.82754	0.642963	0.57669	0.226297	0.459353	0.356057	2.10629	1.3164	0.127516	6.11265	0.0664469	0.613497	1.05713	2.05408	1.3201	0.590376	0.358915	0.687919	0.251861	0.338682	1.45363	0.5876	0.0243432
AKR7A2		665		ENSG00000053371	36.6508	45.4226	28.3232	43.9416	44.5544	56.4537	50.8549	45.5682	42.6553	51.6243	43.9387	61.4326	39.7306	23.8132	39.4253	29.6474	45.6312	50.1839	43.305	36.8004	55.0901	44.8641	38.7762	34.0235	43.3479	17.5154	44.8099	20.4639	35.773	23.3996	17.1782	57.9924	17.5641	19.7853	36.5872	22.4163	30.2109	53.3922	32.078	61.6376	61.8204	19.2597	48.1375	22.9399	49.3194
MRTO4		666		ENSG00000053372	19.1649	11.508	20.8434	8.00713	21.9161	19.6289	11.7176	11.0996	13.9491	10.9624	20.5047	16.1853	9.44255	10.5546	10.2528	13.9599	11.3752	13.3919	10.4305	11.8905	9.09215	12.483	12.6101	10.3678	15.5947	18.2848	23.2892	25.5799	16.069	16.549	19.7285	12.044	21.3959	27.2836	28.6715	13.0836	11.7078	34.0942	19.9646	4.19631	15.2261	17.2728	12.272	43.1769	42.2112
NNAT		667		ENSG00000053438	0	0.033847	0.047642	0.097648	0.0313985	0.0328793	0.101305	0.149994	0	0.0777475	0	0	0.0326732	0.14538	0.141614	0.13932	0.097781	0	0	0.0376282	0	0	0	0	0.552661	1.42567	0.0459353	0.112439	0.254793	9.75207	0.036433	4.63629	0.199341	0.869121	0.128919	3.57232	0.108205	0.110696	16.869	0.103188	0.0228964	3.00298	0.111818	14.5725	0
USE1		668		ENSG00000053501	8.43583	6.83709	7.74183	6.80281	8.44618	7.16769	6.65234	6.11976	10.2949	8.66885	7.1643	8.27149	6.20791	6.74562	6.48591	8.61001	6.16021	6.42582	7.18367	8.42873	6.61247	7.92519	6.5021	6.85827	7.71323	10.1381	8.58991	9.35119	6.74353	12.4386	11.0574	9.63519	9.19182	8.84459	6.93583	10.2927	6.92513	7.3797	17.0036	5.0906	7.99086	10.9507	5.59089	17.5105	6.20753
MCF2L2		669		ENSG00000053524	0.245704	0.710786	0.881377	0.585888	1.00475	0.0657586	1.41826	0.539979	0.632451	0.388737	0.741135	0.402397	0.424751	1.10489	0.566455	1.28175	0.456312	0.511791	0.811714	0.790193	0.247968	0.510205	0.70932	0.776914	0.816978	0.701521	0.597159	1.12439	1.08712	1.47759	1.49375	1.11374	1.63902	1.12475	0.773513	3.37138	2.77005	1.10696	0.179458	1.03188	1.19061	2.34819	1.70522	0.493584	0.340805
NRIP2		670		ENSG00000053702	0.368556	0.101541	1.71511	0.227845	1.13034	0.230155	0.709132	0.359986	0.210817	0.505359	0.423506	0.447107	0.228712	1.39565	0.509809	2.4799	0.228156	0.540224	1.21757	1.42987	0.123984	0.578233	0.669913	0.776914	2.21065	2.57979	0.872771	1.70533	1.71561	8.97298	1.51197	4.22187	3.2559	2.19837	0.309405	3.57232	1.23354	1.58664	1.74971	0.034396	0.389239	1.10636	0.614997	1.52776	0.0730297
LAMA3		671		ENSG00000053747	94.514	136.606	121.035	87.3949	63.0167	62.8981	144.494	74.8471	201.963	80.4298	82.5483	61.9691	85.0483	64.5195	87.2624	61.7747	96.1514	91.6674	84.9459	81.0889	133.489	111.599	75.0303	72.5209	67.8091	17.1759	239.966	30.1524	22.8125	77.7479	15.3019	69.8033	21.9496	28.6128	41.4603	28.9804	44.732	88.2244	51.4146	284.214	155.421	16.8889	108.547	22.3523	105.893
AP5M1		672		ENSG00000053770	56.9623	77.3403	55.1933	77.9231	56.3602	75.1949	68.2793	71.3372	60.2936	68.3012	69.5255	57.2298	77.1414	72.3119	81.8811	60.6601	73.075	69.7742	56.9418	64.6077	81.2921	55.5103	71.3261	71.2618	52.3587	23.1502	97.8193	33.8255	56.9548	17.8385	37.3257	38.7739	34.9732	35.3784	77.0161	25.743	58.7122	68.4467	16.3755	84.7172	69.422	27.9977	66.5875	19.1793	91.8958
ANAPC4		673		ENSG00000053900	21.9905	26.7391	26.3937	29.6524	20.8486	22.6538	21.6117	24.509	22.8385	24.3738	22.6576	22.0871	29.3405	41.0552	27.6147	30.149	23.2719	20.5569	22.8903	24.9475	21.3252	23.5715	23.4864	29.4156	21.4817	25.7526	19.4077	22.7127	21.1988	15.0714	27.4159	20.7985	33.1348	28.2379	21.0653	24.0908	23.9134	26.2348	15.7025	21.5319	23.0109	34.2068	24.6558	16.0062	19.4503
KCNQ1		674		ENSG00000053918	64.6201	62.6846	42.8063	59.3049	71.8397	104.326	56.8657	76.977	65.0722	71.4111	52.0912	70.7771	56.1325	35.8506	62.0268	35.471	58.4079	63.2915	53.0861	46.3204	60.4215	45.1022	50.4799	43.8822	57.2846	12.0164	42.605	6.70887	70.4418	11.7938	11.3489	39.007	11.5396	9.50921	56.6985	24.0239	55.3145	54.3515	8.74855	51.0092	80.6184	11.6958	92.1658	11.9165	87.8061
TRAPPC3		675		ENSG00000054116	42.4658	39.2963	37.5895	38.9615	36.2652	37.0221	41.9064	36.6286	52.7042	46.2209	41.68	36.4393	38.6851	30.5007	34.8087	34.245	41.7525	39.6354	36.1619	35.7092	47.0725	42.4831	40.6677	34.9611	36.5477	34.895	41.7552	33.9754	34.1083	30.5726	28.8368	42.141	27.1989	26.7212	40.7899	29.0698	34.1496	47.9681	46.8384	42.5822	42.6103	29.375	34.3001	41.6256	51.2912
THRAP3		676		ENSG00000054118	96.9301	92.7407	98.1663	85.0188	88.5122	83.086	84.2517	83.2168	84.7484	83.8895	102.065	99.9732	81.1929	97.9569	88.197	108.28	83.668	86.0662	97.5681	102.161	85.5075	88.7077	91.187	88.2735	90.0598	105.228	95.3618	109.647	92.1332	86.8283	125.749	90.7832	105.363	102.931	90.2689	82.6992	94.2467	71.5831	124.095	84.1325	82.3814	107.498	82.3258	94.6977	86.3698
PHPT1		677		ENSG00000054148	50.615	53.952	30.8006	39.1243	46.1243	51.1273	43.6285	53.2479	40.3363	57.2999	41.5388	43.6824	39.2078	30.9659	48.1487	30.0654	45.8919	39.0951	52.2744	39.0205	57.7351	53.7757	49.5342	46.9899	28.6423	17.3117	25.563	26.0297	30.9998	31.0024	13.5167	34.7333	16.0137	19.3422	27.3824	26.4798	28.3931	27.7477	28.3991	25.7282	36.703	14.0666	41.8757	27.2882	25.6091
ENTPD2		678		ENSG00000054179	14.7013	24.9114	3.2873	9.34166	12.999	23.147	13.6086	16.8293	11.5247	23.4797	6.282	8.3162	16.0099	9.15892	17.5035	8.3035	14.9931	13.5625	16.6807	11.5519	15.498	18.3334	17.2207	20.4677	8.98675	0.701521	8.15352	0.112439	5.4186	2.55219	0.036433	9.8424	0.265787	0.0340832	3.27454	4.75565	7.92062	7.19521	1.52539	11.4195	13.1426	0.225788	19.2606	0.282048	8.00893
LY75		679		ENSG00000054219	21.9086	46.2688	25.2979	34.1768	28.7924	39.6853	42.5479	37.4985	43.2526	42.7611	35.9274	30.9845	30.8108	32.7977	31.3816	29.0065	29.4973	33.4654	28.9376	30.667	35.542	28.3674	40.9041	48.7313	26.6959	11.7448	23.7256	16.1538	19.2284	3.84172	36.5606	18.4933	29.8346	15.7464	24.1336	7.34558	31.5094	17.3054	1.8843	59.4706	30.1088	13.5473	37.5708	4.81832	25.6334
ARID4B		680		ENSG00000054267	38.4117	46.2688	38.6138	41.9235	37.3956	33.8985	41.231	37.2286	38.2984	38.6016	34.3745	37.0652	50.088	62.2807	40.5298	60.5765	43.317	41.6257	38.9217	48.0136	44.5515	40.7824	41.1406	45.6772	39.239	48.7896	38.2412	63.397	42.4146	49.8887	84.5429	47.8392	80.0242	58.6572	42.3885	47.8468	55.2279	30.3306	51.3697	62.3943	38.1913	66.8332	47.6623	47.3371	42.7224
OPN3		681		ENSG00000054277	13.1861	16.585	10.9577	8.62557	11.6488	9.86379	15.2632	9.74962	11.5598	10.5348	14.7874	6.97488	14.801	12.3864	11.4707	14.7122	10.3648	11.2878	11.2422	12.3421	12.8943	14.1497	9.49701	9.88556	12.3508	9.88918	45.8894	16.0788	11.6865	6.82376	19.182	7.07098	16.1466	13.2243	10.4682	7.79212	13.4391	24.353	3.81347	9.69966	10.0057	12.9602	10.9861	9.84818	14.6059
SDCCAG8		682		ENSG00000054282	12.2033	12.4218	12.3393	12.7268	11.0837	11.3434	11.1097	10.6196	13.1058	12.4785	10.0936	12.519	13.6574	12.8225	11.8672	13.0125	10.6581	11.629	11.5263	12.2668	12.3571	11.8368	13.1618	12.8325	14.9459	14.8451	13.505	17.3531	16.8333	25.7906	16.5953	18.0012	16.9661	16.8371	11.6027	20.6525	16.7069	14.2428	25.1689	14.2399	15.1116	18.3565	13.9213	18.9442	11.3683
PTPRN		683		ENSG00000054356	0.573309	0.0676939	1.42926	0.260395	0.690766	0.164396	0	0.299988	0.105408	0.116621	0.741135	0.58124	1.14356	0.319835	0.793037	0.390097	0.61928	0.369627	0.243514	0.188141	0.413279	0.170068	0.35466	0.0267901	1.05727	0.0226297	0.229677	0.0562196	2.44602	0.241787	0.0182165	6.39756	0	0.136333	0.567243	1.85314	0.389539	0.110696	0.672966	0.103188	0.0686893	0.0451575	0.782724	0	0.121716
HHAT		684		ENSG00000054392	5.52833	5.44936	3.97811	4.71965	4.48998	5.49084	5.36915	3.86985	6.35964	4.97584	3.88214	3.97926	5.42375	5.14644	5.40964	5.26631	5.76908	5.51597	4.50502	4.47776	4.91803	4.86396	3.98007	3.99173	5.16618	3.23605	4.89211	4.75993	6.74353	5.69542	4.49948	5.75003	3.30019	3.76619	2.39789	6.02829	6.29754	5.46098	5.11454	3.92114	4.96853	3.77065	4.94793	2.3269	0.998073
KIF1B		685		ENSG00000054523	67.3638	87.4267	52.8588	92.6028	55.5753	76.2471	67.5027	70.9472	55.7611	73.5491	68.3609	72.7444	78.7751	58.937	81.3996	52.1059	93.1201	76.6549	68.9957	67.0535	94.8476	74.3879	78.8133	72.0119	43.7804	24.4853	106.363	25.1864	54.3899	63.4287	15.6298	73.1445	20.1777	40.2011	75.4175	43.4707	55.5309	45.2745	66.8928	101.159	56.3939	21.4273	70.8645	31.3779	101
FOXC1		686		ENSG00000054598	1.10567	0.135388	1.11959	0.390592	0.81636	0.328793	0.270146	0.479981	1.47572	0.466485	1.12935	0.670661	0.457425	0.523367	0.424841	0.362233	0.228156	0.369627	0.324686	0.225769	0.247968	0.204082	0.669913	0.616173	2.11453	5.58954	0.734965	7.32729	2.68382	29.2025	2.34993	10.3345	7.75213	4.97615	2.16584	23.2201	0.995488	4.53852	19.4711	0.34396	1.12193	6.99942	1.20204	14.1964	0.267776
TBC1D22A		687		ENSG00000054611	31.6139	39.3302	28.3708	40.6541	35.7	35.8384	45.9585	38.9085	33.4496	40.3898	31.1277	36.484	41.8217	33.9898	35.9982	35.8611	42.1436	41.9669	38.9623	37.8164	47.5685	45.2042	40.9041	37.9348	38.4941	31.0253	32.0169	29.0281	27.9253	31.7278	40.4953	38.3853	33.8436	22.5972	26.7893	27.038	36.8763	28.2643	31.1807	53.1418	31.4826	36.7131	40.1705	31.7304	32.4739
SYNE2		688		ENSG00000054654	81.8193	115.249	116.509	140.678	91.6521	112.513	105.83	107.246	91.7405	99.7889	113.5	119.333	137.162	184.72	131.672	142.107	111.34	88.0565	123.462	121.765	130.72	124.014	144.386	143.783	82.8752	119.756	152.138	162.887	104.278	235.796	177.32	153.645	168.443	130.914	72.3235	154.168	167.242	140.768	245.677	117.772	156.36	178.53	140.08	189.795	96.4236
PLEKHH1		689		ENSG00000054690	55.2833	91.0483	43.783	73.2034	59.3745	89.1029	66.8611	73.3471	41.7418	57.6109	69.0667	59.6888	71.8157	52.2495	80.9181	36.6413	63.4599	45.4925	73.2978	55.2006	68.6457	68.1634	69.3557	73.6997	35.6827	1.10886	53.6754	0.618416	40.8858	1.93429	0.910826	38.4371	1.86051	3.76619	48.0867	19.7147	40.815	51.3627	2.42268	65.4555	69.7197	1.1741	65.8327	2.86749	47.4693
ATP9A		690		ENSG00000054793	97.2168	138.603	51.6201	116.82	87.0365	107.121	115.454	103.826	67.8479	105.387	82.0189	77.5731	125.236	81.6162	109.949	67.5426	136.111	111.599	97.3246	88.2382	135.06	110.204	109.787	96.6052	58.9666	28.7624	119.225	14.5796	53.9143	38.874	10.9117	86.2505	10.3214	21.7451	67.3988	51.3968	64.2306	69.1847	237.198	121.211	106.285	28.6525	106.115	78.7385	52.5084
CBLN4		691		ENSG00000054803	0.122852	0.304623	0.047642	0.0650986	0.313985	0.427431	0.202609	0.0599977	0.562178	0.233242	0.0352921	0	0.882176	0.523367	0.424841	0.13932	0.195562	0.0568657	0.0405857	0.0376282	0.289296	0.340137	0.433473	0.214321	0.696834	0.0452594	0.183741	0.0187399	0.101917	9.02671	0	9.71289	0	0	0.128919	0.178616	0.0649231	0.332087	0.583237	0.034396	0.389239	0.158051	0.391362	0.047008	0.0486865
CHRDL2		692		ENSG00000054938	2.86654	0.236929	6.19346	0.162747	4.77256	0.263034	0.101305	0.569978	1.12436	0.388737	3.38805	0.402397	0.130693	0.668747	0.226582	2.59136	0.097781	0.511791	0.243514	0.714937	0.330624	0.578233	0.275847	0.857284	3.00359	0.0678891	0.137806	8.09562	8.78187	8.59687	0.455413	6.86378	0.863809	1.77233	5.95605	3.59465	0.281334	0.774869	0	0.103188	0.137379	0.0451575	0.0838633	1.03418	0.0243432
FAM168A		693		ENSG00000054965	64.5791	61.2291	44.3547	66.4332	58.8093	58.7224	59.5334	52.528	62.718	58.9326	36.8097	42.7882	58.2236	49.8653	64.0094	54.8365	70.4024	56.1264	60.4727	60.9201	72.4892	56.8029	57.6126	53.4731	44.1889	32.8357	32.3155	35.3059	46.3384	59.9631	31.4782	68.9227	30.4105	35.2761	33.2868	43.426	48.7356	27.1573	47.6908	50.5621	39.0384	30.9555	52.9736	31.0018	24.0755
RELT		694		ENSG00000054967	9.50054	3.41854	18.6757	3.28748	11.7744	3.84688	9.82655	4.16984	12.2977	3.30427	9.28183	5.63355	3.29999	15.5266	3.76692	21.3439	4.33496	7.59157	8.56359	14.4116	2.72764	8.60546	4.64999	9.05507	7.44891	17.2891	3.51405	20.5764	9.66516	26.4085	31.4599	5.95724	30.8978	22.8528	7.01318	15.0931	13.4391	3.61605	7.49235	3.88674	6.36521	43.5545	6.79293	30.7433	5.76935
GALC		695		ENSG00000054983	65.0296	86.3097	51.7154	74.245	49.17	59.5115	76.1473	57.5978	101.684	67.5237	56.4321	60.136	59.8246	45.6783	48.7151	33.7156	68.6749	61.5002	52.2338	53.4321	63.2731	46.5647	55.8393	53.5803	51.3254	22.0413	33.3031	28.9344	60.9635	35.7576	17.7247	40.7941	17.8742	40.5931	62.3709	43.7163	74.5101	27.4156	27.5467	135.726	79.588	17.1824	57.3345	20.284	10.8571
NOP58		696		ENSG00000055044	51.0654	31.5792	47.4276	26.4951	42.2623	42.4143	27.7912	32.5187	41.0039	33.5869	45.0328	42.8776	36.1039	41.8984	29.9088	38.2017	26.1727	28.8878	28.7347	31.1186	32.2771	34.694	35.5448	33.8895	42.0023	59.9687	53.308	61.9727	50.4661	39.5187	62.2823	28.9056	60.5109	67.9619	62.8866	48.6059	40.7717	79.6639	26.47	19.7777	39.3132	55.5438	33.6851	57.6084	112.904
SZRD1		697		ENSG00000055070	124.285	113.827	116.318	106.339	123.365	113.072	126.631	111.806	132.007	110.285	127.405	117.41	95.8305	82.1977	91.9923	103.041	122.715	119.304	101.708	102.236	119.727	105.613	99.1078	94.0334	115.771	82.7342	123.313	103.163	90.2648	109.906	104.089	114.768	89.3489	88.1051	113.887	86.2046	100.047	125.344	117.5	135.933	100.401	83.835	95.688	103.347	120.231
KCNH2		698		ENSG00000055118	2.17038	2.43698	3.88282	2.96199	5.58892	4.27431	3.41059	5.36979	3.72443	3.61526	3.03512	5.27587	3.23465	3.57634	4.24841	2.5635	3.35715	2.53052	3.65272	3.23603	2.64499	2.483	4.1377	2.81296	6.67999	1.47093	3.0547	5.99676	13.9117	6.7163	1.58484	38.9552	2.65787	1.78937	4.71843	12.5254	4.76103	3.09948	0.314051	2.09815	3.25129	3.16103	5.3952	0.775633	2.3613
CUL1		699		ENSG00000055130	49.755	43.6964	55.3838	38.7662	47.5373	46.7215	44.3377	40.0784	59.1341	43.3054	45.5269	45.0237	43.194	39.7759	39.0004	47.2296	44.4904	46.772	39.2464	39.2839	40.3774	42.177	39.2096	37.4794	53.0074	54.6281	53.7214	58.8432	49.6337	55.3961	58.5843	66.8506	62.0171	56.4077	49.4017	48.8068	53.2803	50.8093	71.7381	53.2449	47.7162	53.4665	44.783	63.6724	56.1355
FAM114A2		700		ENSG00000055147	18.223	21.0528	19.3427	17.6417	17.9285	18.2151	19.7544	18.7193	20.6601	18.6983	17.0461	19.1809	19.0158	18.6377	16.852	17.8609	18.9369	18.0833	15.3008	18.927	18.8455	19.6939	18.5211	17.7083	17.2046	16.6102	16.1922	25.1114	20.3325	20.2026	21.2587	20.8244	19.0259	22.3245	19.8535	17.8393	22.1171	9.9257	22.2976	29.6493	17.8134	15.4665	17.6392	19.9314	17.0403
CYFIP2		701		ENSG00000055163	28.6654	23.7944	39.8764	25.0955	47.1291	21.2729	29.8849	22.5291	23.5412	29.9717	24.6692	33.7566	24.1128	75.0741	18.0133	119.871	19.0021	37.048	33.1585	68.9349	29.8388	59.524	21.0432	37.7741	46.1833	123.445	30.3862	111.034	32.019	25.8175	227.943	29.4495	172.164	90.0819	14.7225	45.6364	58.1711	18.3755	8.47937	28.7206	20.6984	180.291	34.6355	81.0654	25.5848
TAB2		702		ENSG00000055208	77.2329	78.5588	64.6978	76.1654	72.4676	67.8629	81.7528	70.8872	77.8617	76.3092	65.361	66.6637	74.4622	71.0325	64.6608	81.6418	82.3968	79.3845	68.874	72.4344	86.706	76.5648	66.7943	70.1098	80.5204	65.9656	113.828	86.1097	80.7695	64.6914	107.55	109.38	96.06	70.1432	72.5813	61.9351	83.1665	81.6564	99.8681	104.701	77.3442	91.1505	81.2635	71.5227	91.2141
GINM1		703		ENSG00000055211	27.1912	31.3084	28.9425	38.0502	25.6525	28.9995	31.033	30.8388	35.3821	38.6794	25.9397	28.2125	33.7514	27.7675	27.643	24.2139	35.0708	33.2948	27.6795	28.7103	37.4431	35.1021	30.1461	32.0142	33.0395	25.911	44.9248	38.8852	34.55	45.9932	22.0602	55.0915	24.1424	36.9803	30.7342	34.8301	28.0468	31.1792	56.1702	56.8221	31.0018	20.1628	36.788	27.9463	26.5828
EIF2AK2		704		ENSG00000055332	46.397	61.263	57.7421	52.8926	52.09	57.0127	74.8641	60.2377	65.3181	51.5077	79.5485	59.0182	53.4207	50.912	61.9418	59.3505	63.6229	61.4718	54.1414	57.5336	61.5373	48.2314	86.0248	88.3807	49.5713	30.2559	57.8785	47.9366	52.3855	45.6708	39.6209	62.1366	57.4987	52.6415	59.2253	35.8795	56.0936	47.3039	45.8963	71.5436	53.051	35.11	55.7691	31.3309	64.68
USP36		705		ENSG00000055483	25.1027	24.6744	29.9668	23.7936	30.8647	33.0108	23.3338	25.289	23.1547	24.3738	29.7513	40.2397	31.791	42.6253	33.1943	41.5175	28.5847	25.5042	39.8958	35.0319	22.7304	26.8368	27.9787	28.1296	26.3595	40.7108	31.5116	31.6891	32.5116	76.8614	47.7637	34.034	49.968	37.5938	19.9566	65.6191	29.7781	31.8434	58.1442	18.5738	36.1077	61.7078	29.436	71.2877	29.6988
KMT2C		706		ENSG00000055609	74.7349	96.2946	76.0128	107.901	78.7473	97.9145	87.7974	80.1269	54.7421	71.2945	80.219	86.4259	118.342	134.069	114.254	118.367	126.138	97.354	105.888	119.884	104.601	96.3948	101.275	101.026	59.1828	97.0588	97.9341	87.2528	82.7059	104.506	133.691	100.859	115.462	93.5072	82.7659	87.1869	98.6182	59.9601	120.73	100.815	90.8989	125.019	96.331	91.4306	89.5345
MCOLN3		707		ENSG00000055732	2.25228	7.68326	1.85804	3.87337	3.73642	6.74025	3.34305	5.69978	9.69758	14.2667	2.43516	4.5605	3.92078	5.2046	4.78654	3.00932	3.03121	2.41679	15.4632	11.8905	4.25678	4.62586	4.33473	6.05457	3.26791	0.271556	0.436386	0.168659	5.9112	0.322382	0.0728661	3.00452	0.730915	0.42604	2.52681	3.70628	3.61405	0.848666	5.02481	2.78607	5.72411	1.44504	16.7727	0.399568	0.608581
CCDC85A		708		ENSG00000055813	0.0819012	0.0676939	0.214389	0.130197	0.156992	0.0657586	0.135073	0.149994	0.210817	0.31099	0.105876	0.223554	0.0980196	0.174456	0.141614	0.167185	0.097781	0.0568657	0.121757	0.0376282	0.0826559	0.102041	0.0394067	0.0803704	0.216259	0.995707	0.0918707	0.299838	0.186848	6.95809	0.255031	1.52816	0.84166	1.15883	0.232054	2.29968	0.129846	0.590376	27.457	0.240772	0.228964	2.5514	0.111818	4.98285	0
PUM2		709		ENSG00000055917	109.011	135.151	100.12	146.244	112.595	135.298	119.607	147.774	92.7946	126.068	110.57	126.934	148.304	155.76	142.86	145.06	166.489	151.718	126.019	139.789	165.436	127.926	132.603	131.245	113.199	95.1353	142.147	126.4	121.485	71.4346	154.185	112.022	131.676	119.717	114.042	87.5218	126.643	110.585	95.7406	154.025	116.154	108.401	130.631	79.1145	140.509
MRPL43		710		ENSG00000055950	31.9415	30.8007	25.1073	28.3179	26.9085	32.7807	31.1343	36.3286	29.5846	37.1633	31.5512	35.6792	31.0069	23.6678	32.1746	25.6071	34.8101	32.8684	29.7899	28.1459	33.1863	32.1429	30.816	26.4151	28.8105	24.5759	28.0435	24.0995	27.7215	28.0473	22.297	33.8527	18.8709	17.195	26.351	21.9028	25.082	34.9429	37.7309	25.0403	31.0705	21.2015	28.4576	26.7006	35.4194
ITIH1		711		ENSG00000055957	0.0819012	0.033847	0.333494	0	0.345383	0.0657586	0.0337682	0	0.245953	0	0.0705843	0	0	0.232608	0.0849682	0.61301	0.0651874	0.170597	0.121757	0.263398	0	0.238096	0.0788133	0.267901	0.264316	0.362075	0.0229677	0.393537	0.0679449	0.214922	1.62127	0.155406	1.88266	0.374915	0.0515675	0.111635	0.281334	0	0.0897288	0.034396	0.0228964	0.541891	0.0279544	0.164528	0.0243432
HPF1		712		ENSG00000056050	10.4015	8.42789	11.8152	8.13733	9.07415	7.59512	8.88104	7.85969	11.9814	9.3297	10.8347	10.6412	8.1683	8.75186	7.02404	7.46758	7.95286	8.30239	6.37196	7.41276	7.52169	6.02042	8.78769	7.31371	10.3324	8.71244	10.68	16.8284	10.4465	9.21477	11.4764	10.3604	10.2771	13.8548	12.9434	9.68992	10.7772	16.6043	7.76154	5.9505	7.76189	6.88653	8.66587	7.73282	11.0031
ZFR		713		ENSG00000056097	64.3744	71.9248	60.0766	74.3752	69.1394	80.3241	62.0997	71.3972	60.0125	66.7074	57.5968	64.5623	78.2196	74.3181	72.3646	73.0039	83.7984	78.4462	65.5459	69.0102	85.1356	68.5716	70.4591	63.4658	60.6726	55.918	85.1411	71.0616	77.3213	54.3752	77.8574	67.7571	68.3738	79.4309	85.5763	58.6084	76.4578	62.4323	79.8586	85.1644	68.323	59.4273	72.8772	72.9565	112.49
ZNF280C		714		ENSG00000056277	2.41609	1.96312	2.85852	2.01806	2.41768	2.89338	2.46508	2.21991	2.10817	2.09918	3.28217	2.72736	2.35247	3.48911	2.29414	4.06816	2.41193	1.905	2.39456	3.12314	1.40515	2.31293	2.3644	2.19679	2.28273	2.78345	1.95225	3.89789	3.09149	3.14323	5.66534	3.03042	4.67343	4.41377	3.32611	2.72389	3.33272	1.73423	2.28808	2.44211	2.22095	3.70292	2.54385	2.23288	2.33695
TRAF1		715		ENSG00000056558	22.6047	15.9081	43.6163	11.6527	28.29	8.05543	21.8143	13.7395	38.5444	15.8216	18.4931	21.7294	12.2851	56.8435	12.9718	65.0348	8.47436	19.1069	23.2962	31.8711	6.94309	29.5919	11.0339	20.7891	23.7164	65.2414	7.09701	57.4002	12.5019	37.3158	95.6368	14.7377	122.971	35.4295	5.36302	35.7679	28.5445	4.20643	14.222	14.4807	12.158	140.914	18.3102	42.7068	4.23573
RC3H2		716		ENSG00000056586	39.5992	44.5764	46.2842	44.5275	50.3631	47.4777	56.967	43.9183	49.0852	36.0748	50.7501	43.7718	44.6969	66.1478	45.7696	57.9573	49.9987	49.3878	38.9623	46.5838	44.5928	39.66	41.1012	45.5432	41.4256	43.4264	56.9828	49.2296	38.8135	43.7097	72.2103	44.8088	59.8908	54.6013	50.1494	41.3943	51.2027	43.6878	53.7027	64.1829	58.9812	50.8926	49.4793	32.8821	55.0888
IL17RB		717		ENSG00000056736	30.3035	40.684	14.6737	18.781	23.8942	39.3894	31.0668	30.7188	10.0138	21.6527	24.7398	28.4807	26.5633	25.3252	27.5297	19.3934	25.4557	25.9307	21.064	16.5188	22.7717	28.0273	12.8072	13.3147	13.7204	0.497854	11.5068	0.224878	15.984	0.295517	1.23872	9.63519	0.575873	0.545331	15.0577	8.41728	17.2263	12.0289	0.179458	39.6585	10.4637	0.745099	24.2085	0.23504	20.0101
TRAF3IP2		718		ENSG00000056972	33.7843	32.73	24.4165	27.4065	30.3937	36.1343	34.2072	33.4487	31.5874	31.9153	33.6334	25.6193	32.1504	22.9118	30.6735	22.9043	32.0722	31.3898	22.4033	22.2007	37.1125	30.9865	26.7177	26.0132	26.4076	12.2653	51.5854	15.4979	29.624	30.4114	16.6317	27.8954	17.1654	14.1445	31.5851	17.549	27.3759	40.9205	44.3709	25.7282	38.0768	16.9115	28.1781	16.8994	70.5467
GYG2		719		ENSG00000056998	3.97221	2.06466	3.09673	1.26942	2.0723	1.70972	1.31696	1.37995	4.11093	0.816349	4.79973	1.92256	1.11089	0.988582	1.6144	0.780195	1.85784	1.33634	1.21757	1.01596	1.90109	1.83674	1.73389	1.58062	2.11453	33.5372	4.89211	1.38675	4.00875	46.8529	0.710444	2.95272	6.86618	16.0021	5.51773	12.972	1.92605	8.04388	418.271	0.550335	11.6543	44.864	2.37613	167.043	7.96024
DCBLD2		720		ENSG00000057019	5.52833	3.62162	10.1477	6.02162	9.07415	6.3457	3.68074	6.38975	4.77852	5.20908	5.50557	5.99124	5.3584	7.35622	7.4772	6.60379	4.30237	5.26007	6.04727	5.75712	5.49662	4.35375	6.10803	6.91185	9.13093	6.74365	10.2206	16.6223	11.3298	29.0144	5.42852	35.7434	7.35345	14.4001	9.97832	13.2399	9.0676	12.2872	26.5148	3.57718	7.44134	8.24125	7.29611	14.1259	4.86865
SOAT1		721		ENSG00000057252	30.0168	33.2377	36.8273	33.6885	27.2853	24.4951	34.1397	31.5888	26.7737	31.0213	29.0454	30.4927	31.889	33.9316	34.4688	36.8363	37.7761	36.7352	25.7719	24.7594	29.3428	23.4354	27.8211	26.7366	29.6275	24.4627	26.987	37.8545	33.3949	27.7518	28.6728	24.088	28.5057	49.0457	32.8485	21.5679	37.5689	22.6926	15.4333	31.2659	16.9205	24.9721	30.1069	26.254	27.5566
PKP2		722		ENSG00000057294	86.4467	62.3461	85.708	60.6068	82.9547	110.31	67.3676	78.9269	84.6781	69.4285	107.853	65.9036	57.0147	37.7987	64.5192	36.1397	73.8573	71.1958	53.2891	41.8426	74.7209	52.6192	71.129	54.4376	68.7463	3.00975	262.383	6.76509	66.7388	7.01182	4.20802	30.8999	5.60368	11.5542	92.5121	21.4339	67.2604	215.45	8.12045	61.4656	153.383	1.46762	59.2913	1.97434	384.283
F7		723		ENSG00000057593	0.163802	0.77848	0.500241	1.36707	0.282586	1.15078	0.540291	2.39991	0.0702723	1.32171	0.247045	1.20719	1.53564	0.581519	0.878005	0.585146	0.260749	0.454925	1.50167	1.42987	0.619919	0.91837	0.157627	0.348272	0.264316	0.0905188	0.0459353	0.0374797	0.594518	0.188056	0.0546496	0.440318	0	0.238582	0.721945	0.267924	0.346257	0.0368985	0.0448644	2.47651	0	0.225788	0.894542	0.0940161	0
GDI2		724		ENSG00000057608	305.041	300.29	255.576	303.848	279.383	279.671	308.202	256.97	288.854	279.152	314.206	279.666	253.185	189.226	234.087	235.758	289.464	318.647	233.49	251.507	317.44	267.858	258.114	231.279	264.701	152.049	280.481	223.698	231.692	138.705	194.826	201.355	186.849	217.349	298.06	136.217	254.693	255.965	137.958	347.055	290.304	149.517	264.169	181.968	353.975
PRDM1		725		ENSG00000057657	22.8504	12.828	30.348	17.6092	20.2834	8.15406	26.4405	11.6095	35.101	12.8283	28.0572	16.3641	8.85443	11.3978	8.07198	12.5946	9.71292	11.3447	10.3494	12.3421	5.12466	7.17689	11.6644	13.7969	45.7267	56.3027	119.547	71.6425	48.4447	27.3756	23.9365	22.5857	49.3922	44.4615	40.3258	56.1747	75.9817	29.3712	25.797	51.6283	29.3303	25.0173	38.9685	25.9719	29.4553
ATG5		726		ENSG00000057663	47.7894	55.4413	37.4466	49.0193	39.2795	48.0366	51.7667	47.0382	48.9095	57.261	42.7035	41.581	51.787	37.4789	42.6824	33.6598	54.5618	52.5154	41.0728	38.87	66.1247	49.3539	51.6227	45.1414	46.0151	21.453	58.4527	28.3534	38.3549	19.6116	22.716	38.7739	21.3073	24.3354	49.9174	24.0015	40.6852	58.9638	21.2657	57.4756	51.8604	17.3631	43.9164	19.0383	63.7063
TMCC3		727		ENSG00000057704	59.0508	84.6851	41.0436	61.5182	37.3328	48.3326	64.0921	36.4186	51.4745	62.9366	69.6314	61.3879	57.3088	41.0262	39.5669	40.0964	85.6888	74.6646	35.5125	40.2998	93.1945	68.0614	61.7503	55.8842	78.0454	26.2957	203.287	16.5848	19.2963	34.0113	15.3201	56.3348	28.9708	13.8037	49.2728	27.5069	46.1387	42.544	100.945	280.224	34.276	18.334	54.5111	25.5019	30.0396
PITHD1		728		ENSG00000057757	27.2322	24.539	26.7748	24.4771	29.2006	30.7093	24.0092	28.4689	30.463	29.4274	26.7514	25.8428	25.8118	23.1445	24.3859	26.4152	27.1505	27.0112	30.1958	26.7161	27.0285	28.3334	24.2745	24.0843	31.9823	29.6675	32.9816	28.6907	28.2651	24.5548	31.7514	30.1747	26.8224	27.6926	34.5502	26.904	25.5581	39.4814	32.9753	24.0428	31.3452	26.8462	28.849	33.5637	44.6699
MTA3		729		ENSG00000057935	24.079	24.9791	17.5799	22.4265	19.1845	22.7525	25.0898	23.2791	21.925	25.1902	20.0812	19.0915	23.492	24.2203	21.8935	25.9972	21.8378	20.3579	21.6728	19.0023	26.5325	26.7688	21.7919	21.4857	20.8089	19.5294	37.1387	16.7534	21.9632	22.8354	18.5991	30.4337	21.3737	13.1732	22.5866	23.6666	23.632	28.1905	30.6872	22.1854	28.5061	18.2436	19.9315	15.1836	28.0678
USP13		730		ENSG00000058056	5.77404	3.65547	8.36117	5.04514	6.81346	4.89901	3.20798	4.31983	5.37583	4.27611	6.49375	6.03595	4.31286	7.18176	4.64493	8.16418	3.25937	5.5444	4.05857	5.90763	3.51288	4.35375	4.76821	5.38482	6.96834	12.8084	4.08824	15.1606	9.75009	14.4803	14.3	15.5406	15.5486	17.8255	10.1846	18.1072	8.93775	7.26901	55.7216	3.64597	5.47225	14.5182	6.45747	15.6067	3.50543
ATP11B		731		ENSG00000058063	93.8998	98.1562	88.7332	98.006	96.1735	105.937	96.1043	85.3467	91.1783	74.7542	105.1	74.2198	105.894	110.489	95.476	102.066	112.97	99.2021	80.6438	92.9041	115.842	99.252	97.2951	98.6949	64.0847	62.5032	123.382	91.8816	87.2752	44.65	90.7547	71.72	90.1241	86.5372	114.506	56.1747	98.9645	96.7479	67.1171	142.193	140.195	82.9996	101.195	59.3947	159.156
LAMC2		732		ENSG00000058085	60.1974	57.9798	83.1829	55.3664	48.856	37.1865	89.2156	39.5085	262.572	51.3522	44.0799	39.4796	27.1514	23.6387	33.3359	34.9137	28.0958	42.6492	33.5238	33.3386	53.4784	57.8573	54.6177	56.0718	36.2834	10.387	116.01	11.8249	9.75009	9.7252	19.1091	20.8762	25.5599	8.99796	44.9153	12.3022	24.8006	42.5071	5.02481	91.8372	112.307	5.68985	35.2505	6.15805	107.037
CDK14		733		ENSG00000058091	5.89689	1.92928	9.24255	2.311	9.41954	2.0714	2.90407	2.6399	7.23805	3.03215	4.41152	4.33694	2.6792	12.7062	3.20047	20.4522	2.47712	5.68657	7.06192	13.8848	2.47968	5.81634	3.34957	5.73309	9.80373	16.0218	6.06346	32.27	12.0432	27.107	36.0141	22.5857	22.9463	26.7383	4.95048	15.9192	11.2533	5.57168	15.6128	1.44463	4.69377	20.4789	4.38885	16.1003	5.74501
SEC61A1		734		ENSG00000058262	333.911	203.556	272.893	188.949	288.269	250.376	260.117	208.582	311.904	192.736	352.427	256.774	176.468	148.607	194.039	150.522	209.61	194.367	173.788	161.877	194.283	177.62	169.212	161.384	227.937	197.738	271.868	234.042	239.54	199.823	106.184	157.193	107.622	187.969	309.947	143.92	176.439	182.758	120.954	177.586	269.216	104.72	169.655	219.904	422.55
PPP1R12A		735		ENSG00000058272	39.6811	48.435	56.6702	54.5852	45.4336	47.2147	46.6677	50.998	47.5744	44.3161	46.4092	46.0074	52.3424	69.1426	57.1836	68.2113	50.4876	47.7672	45.2125	48.992	51.6599	44.2178	53.199	56.7951	45.991	50.2606	55.1913	76.9646	68.5394	82.4493	81.0817	118.471	73.2466	70.6374	62.6803	73.2995	63.3866	46.0493	51.9081	64.5612	51.5857	63.9431	53.98	49.1234	58.1073
RASGRF1		736		ENSG00000058335	0.65521	0.372317	2.00096	0.130197	1.35013	0.0986379	1.11435	0.419984	1.12436	0.272116	0.952888	0.536529	0.0653464	2.67499	0.339873	7.35612	0.260749	1.93343	0.608786	1.76853	0.702575	2.89116	0.275847	1.66099	2.37885	2.42138	0.574192	2.19256	1.15506	0.913417	7.35948	0.699328	5.69228	2.89707	0.438324	1.60754	3.09467	0.147594	0	0.584731	0.663997	5.87048	0.698861	1.7393	0.121716
CAMK2B		737		ENSG00000058404	0.286654	1.04926	0.595525	0.846282	0.40818	0.821982	0.236377	1.07996	0.210817	0.62198	0.670551	1.52017	1.27425	1.48287	1.01962	1.14243	0.782248	0.511791	1.29874	0.86545	0.537263	0.850342	0.866947	0.937655	0.720863	0.181038	0.252644	0	1.12109	0.268652	1.34802	1.19145	0.775213	0.0340832	0.696162	0.848426	1.01713	0.110696	0.0448644	0.791107	0.137379	0.857993	0.810678	0.0940161	0.121716
CROCC		738		ENSG00000058453	10.3196	10.4926	12.6728	10.0577	11.6174	9.96242	8.64466	9.23964	10.5057	12.1286	10.2347	12.4743	10.2267	20.1206	12.6036	21.6783	9.19142	10.7476	12.1757	12.8312	5.3313	10.9524	11.0339	13.4219	11.6299	22.8786	5.2596	16.3786	13.1303	25.8175	19.6556	17.9235	20.9086	20.6203	8.30237	26.2566	11.0586	10.6268	37.4618	8.59899	11.7688	42.99	10.7904	33.3522	7.49772
POLR3E		739		ENSG00000058600	28.3378	27.0099	26.489	30.2383	28.133	31.1367	28.1965	34.6487	24.8764	29.0387	27.1749	28.4807	33.4573	35.5308	29.4273	31.0685	33.4737	29.3995	33.8891	32.1721	32.9797	31.2926	29.1215	31.6124	26.8401	32.632	25.8846	24.3806	26.1248	23.9369	35.085	25.4089	34.641	33.7424	26.6862	28.7349	26.3804	29.1129	43.0249	24.0084	29.6738	46.9413	25.9697	42.0252	35.3221
ATP2B4		740		ENSG00000058668	42.4658	46.9119	73.6069	45.569	44.523	35.2795	52.5771	49.5281	58.6422	43.9273	46.9033	58.8841	49.5652	79.4064	49.14	70.942	41.8177	42.5639	43.5891	51.2497	33.517	43.8096	52.5685	57.1434	66.3434	114.755	36.1511	111.521	75.8774	261.184	71.7913	322.079	94.5317	124.71	54.9194	126.393	65.053	47.267	386.462	54.8272	44.8541	120.503	58.4248	190.5	47.4693
ZC3H11A		741		ENSG00000058673	0.409506	0.981562	0.47642	0.553338	0.251188	0.624706	0.607828	0.479981	0.45677	0.272116	0.423506	0.178843	0.424751	0.348911	0.906328	0.501554	0.521499	0.625522	0.689957	0.376282	0.578591	0.680274	0.47288	0.562593	0.240288	0.248927	0.321547	0.543456	0.509587	0.591035	0.582929	0.388516	0.465128	0.460123	0.438324	0.424213	0.757437	0.221391	0.314051	0.894295	0.343447	0.36126	0.363408	0.258544	0.340805
RIOK2		742		ENSG00000058729	19.4106	19.5297	18.7709	18.6833	18.4623	18.3138	15.8711	19.1393	18.833	21.4583	19.2695	19.4939	22.3811	19.132	19.2028	18.0559	19.3281	18.0833	17.7765	16.4812	24.3422	19.0477	21.3978	17.8958	18.2619	14.2115	24.7362	19.5082	21.6744	14.5878	18.8723	16.1363	17.0768	20.2625	22.6381	15.294	18.2218	25.6445	14.8052	18.3674	20.0573	15.1504	18.5617	13.9614	33.618
YIPF1		743		ENSG00000058799	32.8833	25.9606	23.9401	24.5747	25.1502	22.9826	36.8749	20.0692	39.1768	24.1795	24.7398	21.1482	19.8326	14.916	19.8542	16.1333	24.3801	22.2345	23.9456	19.7172	26.1606	23.8096	22.5406	20.6284	25.6627	17.5154	29.146	20.5576	21.6235	14.0774	15.8848	19.5294	11.0966	15.7805	23.4117	18.5537	22.485	21.6225	13.0107	22.1854	28.5748	11.5378	19.4563	25.1493	25.7552
NDC1		744		ENSG00000058804	33.6614	21.222	42.0441	24.5422	33.3766	33.4382	16.9516	23.3691	22.9088	20.5642	40.9742	26.2899	18.3297	22.3594	25.2072	29.8703	22.4245	23.0875	22.6468	20.6579	20.7466	17.7551	23.9593	21.6464	23.0916	21.2493	37.9196	25.5799	30.5752	10.1282	26.505	9.55748	23.5	28.3913	55.8476	14.0214	27.852	59.259	7.98586	10.0092	28.2084	14.473	25.6901	12.5041	69.9382
DGKG		745		ENSG00000058866	1.02377	0.304623	2.31064	0.911381	1.09895	0.526069	0.979278	0.629976	1.44058	0.660854	1.16464	1.02835	0.588117	1.04673	0.538132	0.696602	0.228156	0.682388	0.365272	0.602052	0.867887	1.66667	0.82754	0.455432	1.53784	1.99141	0.482321	1.23683	2.20821	6.20586	1.67592	6.91558	0.863809	3.91957	1.93378	6.65345	1.5798	0.516579	1.52539	0.619127	0.480825	1.19667	0.978405	2.18587	0.608581
FLYWCH1		746		ENSG00000059122	27.4369	33.0346	21.5104	21.3849	23.643	20.4838	15.5671	17.5793	22.1358	28.7277	13.164	15.9617	31.4316	48.4405	22.7715	32.2109	26.1727	25.3052	29.5464	29.0114	21.3252	30.7484	25.2597	30.8087	20.4244	37.9048	13.4591	22.9938	22.8295	53.6767	35.4311	41.623	40.6212	25.2727	15.5992	56.6659	26.0991	14.7963	43.6979	17.9547	17.3097	38.2936	15.347	46.4204	18.4522
UNKL		747		ENSG00000059145	11.6709	18.4466	14.1259	16.177	13.0304	10.5871	16.4789	19.6492	12.2977	16.5213	13.3404	15.5593	14.5722	27.5931	15.8041	20.09	14.3086	13.7899	22.8498	22.3888	13.7209	19.4898	16.5902	19.1817	12.3268	25.7526	5.02992	12.7244	10.5145	22.8354	27.0333	16.9652	22.7691	18.4049	6.8327	21.6572	15.9927	5.23959	20.0095	9.01174	8.95251	38.7678	15.6265	24.7732	3.35937
TBXAS1		748		ENSG00000059377	14.4965	5.68629	19.7476	8.56047	16.076	8.91029	19.6193	6.35975	37.9119	11.9342	16.1991	13.1897	9.47522	11.107	9.68638	14.2943	11.5382	11.5722	11.9322	12.1916	5.04201	7.38097	12.5707	14.0648	20.7128	16.6328	13.2294	26.292	25.4284	18.6982	9.98266	7.3559	11.7389	30.709	25.6806	16.5666	31.2497	9.70431	9.28693	20.4656	15.6841	8.35415	14.6761	35.6556	9.68861
PARP12		749		ENSG00000059378	73.6292	104.418	69.1762	72.3246	56.3288	59.7417	117.074	88.9765	106.076	83.2676	76.5839	66.2166	76.1939	62.6296	74.3755	56.9263	81.7775	78.1618	74.7183	67.7685	83.7717	86.0887	82.3994	84.3353	59.5913	39.5567	55.3521	26.9854	39.493	32.3994	41.9527	67.2132	45.3832	29.2093	45.4826	34.6515	54.2541	23.0247	28.9375	90.7709	69.7426	46.7381	61.5277	33.4462	54.6749
ALDH18A1		750		ENSG00000059573	169.003	213.473	102.907	246.268	173.037	250.507	163.843	222.411	130.636	253.224	145.792	161.272	237.501	146.834	263.996	158.909	212.087	200.878	258.288	222.232	362.281	277.484	237.031	203.284	130.068	32.2247	147.544	44.3198	112.16	39.7874	29.784	138.778	27.066	42.9448	131.007	46.7527	129.825	112.725	20.6825	192.514	136.738	25.943	217.513	34.1513	127.218
TARBP1		751		ENSG00000059588	26.0855	24.8437	26.1316	23.761	27.6934	32.4519	22.0169	29.3989	21.8898	22.9355	24.7398	23.7861	25.2237	43.3522	27.4447	35.8611	20.2081	20.4716	27.5171	25.2486	19.8374	26.1565	29.3974	31.4516	25.086	48.2239	22.8069	26.0859	27.2969	35.3009	43.3553	21.7828	57.1	37.1507	24.7008	45.6141	27.8087	24.2792	19.8301	13.0361	32.5129	59.0209	25.4944	22.5404	18.4765
GATB		752		ENSG00000059691	14.3327	11.5418	13.5303	13.3452	12.2768	10.5543	12.7982	11.5795	12.9652	11.6233	13.5522	12.3849	10.3247	10.3801	9.62973	10.6998	8.93067	11.0035	10.3088	11.7024	11.7371	10.8164	12.2555	11.8144	12.0144	12.9216	16.6975	12.7244	13.3172	11.9282	11.0392	12.2253	11.0745	13.4117	13.5365	10.5607	11.9891	22.545	31.1359	11.5914	13.5089	12.0796	11.2936	17.44	13.9243
MXD1		753		ENSG00000059728	139.928	202.168	104.693	136.154	100.067	80.6529	210.612	92.3064	205.371	110.168	183.766	91.1652	85.4077	62.4261	97.6568	58.5425	109.873	99.4296	72.7296	58.4367	116.338	90.9526	80.2714	103.597	145.374	9.41396	338.222	10.2132	40.2404	58.3244	13.717	110.52	14.5076	38.7356	91.9191	34.6962	80.2234	68.2623	37.5066	396.31	156.428	25.9656	186.791	90.3495	70.0599
CDK17		754		ENSG00000059758	16.4212	20.3082	18.3183	21.5802	17.9913	16.6369	19.518	19.1393	18.6222	19.2036	18.1402	18.4655	17.4802	26.5463	18.693	27.892	22.8482	21.2393	16.5184	22.0125	18.8042	17.483	18.0483	20.4409	17.0604	28.0835	19.89	40.2158	23.0163	37.2352	38.5097	26.5486	41.2192	35.9407	22.7928	40.1663	26.9864	17.3423	40.8714	25.9689	20.5381	36.2615	22.4754	28.957	20.8135
DNAJC25		755		ENSG00000059769	8.51773	10.3233	9.36165	12.857	7.66122	9.23908	9.32003	10.1396	10.1192	12.323	10.27	8.18207	15.4544	9.39153	10.1395	6.8267	9.48476	9.21224	9.49706	9.97148	11.9024	7.72111	9.93048	9.93914	9.32316	5.58954	16.0774	8.90144	10.4805	7.49539	5.31923	8.59915	4.03111	8.57192	10.9065	5.51477	8.91611	11.254	9.78043	13.6208	8.26561	4.67381	9.72814	8.767	16.1152
SLC2A3		756		ENSG00000059804	28.6245	11.271	37.6848	13.9637	21.9475	4.27431	20.8012	8.45967	82.0429	7.61925	20.1518	11.8931	6.86137	23.8423	4.44667	31.0685	7.17061	15.5812	9.9435	20.7332	4.79404	14.0136	6.10803	9.7784	27.7772	30.3691	13.2523	129.849	37.6415	457.326	65.5613	165.948	156.726	104.124	27.0472	213.29	46.0305	42.4702	162.678	14.2743	14.4705	181.985	21.3851	269.168	28.1165
PSD		757		ENSG00000059915	2.12943	2.36929	2.40592	2.27845	2.29209	1.57821	2.05986	2.87989	1.82708	2.44905	2.2587	2.63793	2.12376	2.58776	2.63402	2.84214	1.85784	1.76284	2.31339	2.37058	2.14905	2.07484	2.16737	1.95568	3.77251	1.53882	1.53883	1.74281	4.09368	8.94611	4.1898	73.1963	2.94581	2.06203	1.52124	2.74622	1.94769	1.69733	0.583237	1.47903	2.42702	3.36424	3.10294	2.18587	1.19282
CTDP1		758		ENSG00000060069	23.219	23.219	20.7243	22.8496	23.6116	22.1606	27.1496	20.6692	25.298	25.2291	25.0574	22.266	21.6296	18.2306	20.4773	21.2046	26.3683	24.3954	28.6535	23.6682	22.9783	24.4899	20.8855	22.1019	23.5242	22.9692	28.388	17.0533	16.4087	21.3578	22.1331	22.4303	23.1457	22.3075	20.5497	16.4103	20.5374	21.5856	16.4204	29.3741	29.7654	21.9917	21.2733	25.3138	28.7981
YBX3		759		ENSG00000060138	45.6599	32.8992	49.9288	30.2709	48.6362	48.3326	35.0852	41.8184	54.2502	29.4663	51.2442	36.4393	34.0128	31.0531	43.9286	29.7867	32.1048	30.4231	30.0334	26.2645	29.1775	25.7144	30.5008	33.9163	53.5361	57.3437	57.0976	42.8768	58.3646	220.536	26.3593	110.96	64.9186	87.6279	70.235	182.322	44.1694	74.2398	247.068	21.4631	52.5702	77.8742	44.0282	197.222	75.7562
STYK1		760		ENSG00000060140	18.7554	27.6191	12.8872	22.8171	14.3177	19.5961	24.617	24.0891	21.7141	23.0521	23.9281	17.3925	29.896	14.8869	18.1549	8.16418	32.3981	24.9925	20.1305	14.8255	23.1023	16.5307	25.1809	21.0035	12.1105	1.62934	37.5062	1.19935	9.64817	0.564169	0.510063	14.1161	0.354383	0.460123	21.9935	2.18805	10.1064	29.2236	0.179458	49.9429	29.1243	0.18063	19.5961	0.564096	35.2003
WNK1		761		ENSG00000060237	91.5656	79.9465	95.7366	89.12	107.257	95.5472	96.1381	86.1267	87.0674	80.6242	83.0071	98.8555	94.5889	134.069	88.4236	149.658	113.23	107.22	99.638	122.141	88.4831	93.8098	84.6849	93.444	96.7157	194.05	89.4591	188.804	121.129	205.68	228.417	147.351	223.505	197.546	98.5971	171.114	136.555	83.1693	585.301	106.249	113.795	217.975	99.8253	253.867	86.5889
CCAR1		762		ENSG00000060339	65.1115	55.4075	69.2715	57.3519	61.541	59.2485	54.5019	53.3679	58.9233	51.8187	60.4554	47.2145	55.0543	65.1592	59.9026	61.6911	54.0403	56.3539	51.5439	54.3728	66.414	63.2655	63.8782	61.8584	50.4123	55.7596	63.253	62.8348	62.9339	48.3574	66.7636	47.0104	66.314	60.634	75.598	46.9983	59.2099	56.0119	39.4807	42.651	65.8731	64.4398	51.6318	54.3883	69.5487
OGFR		763		ENSG00000060491	50.0007	62.82	45.9507	41.5004	47.5687	38.2715	70.7782	46.3182	57.2719	51.8576	59.8555	52.0433	44.7623	45.9691	43.6737	50.6569	54.3663	56.8372	50.6104	54.147	45.0061	46.0205	39.1308	45.061	53.8725	45.1689	34.8649	34.65	37.4886	38.9814	52.1539	47.0363	44.0543	43.3709	37.0513	35.4999	40.6852	19.5931	38.9871	70.4773	42.4729	49.9894	44.8389	51.2858	24.4406
GNA15		764		ENSG00000060558	5.20073	1.69235	12.0772	1.62747	5.87151	2.46595	5.53799	1.85993	23.7169	1.51608	5.54087	2.10141	2.15643	2.38423	1.35949	2.70282	1.95562	3.61097	2.11046	2.22007	0.413279	1.80273	2.52203	3.08087	5.86302	4.09598	3.35328	7.19611	4.63724	20.4444	4.2991	2.92682	5.82517	10.4976	2.50102	8.1047	7.63929	3.43156	3.23024	2.20134	8.31141	5.32859	2.43204	22.8224	5.01471
CREB3L3		765		ENSG00000060566	179.937	347.879	62.6969	316.803	117.179	228.149	321.642	367.756	71.0453	309.668	248.21	329.831	328.529	155.44	352.137	173.593	418.731	396.979	253.133	244.057	426.918	344.729	257.207	242.638	135.306	0.0905188	0.367483	0.0562196	38.7625	0.67163	0.0546496	199.749	0.177192	0.10225	235.251	6.63112	74.2071	0.885564	0	714.129	9.38754	0.158051	173.96	0.047008	7.40035
PIGV		766		ENSG00000060642	15.5612	17.3296	10.9338	16.1119	13.1246	13.5791	14.3515	12.8095	15.8464	20.3698	12.1052	13.4132	14.7683	11.6304	14.3596	12.0094	13.3634	12.3967	14.5703	14.4869	16.6965	15.1021	10.6792	10.5821	12.4709	8.98399	13.7347	5.24716	9.97091	7.28047	6.53973	12.821	6.66683	5.86231	10.1072	7.92609	10.2146	10.8482	14.1323	15.0654	15.4322	7.7671	15.2631	6.91018	7.0352
PTPRU		767		ENSG00000060656	0.859963	0.33847	1.78658	0.423141	1.41293	0.263034	0.101305	0.419984	2.63521	0.62198	0.776427	0.447107	0.751483	1.80271	0.962973	2.20126	0.228156	0.710821	0.730543	1.12885	0.289296	1.08844	1.37923	1.17877	2.78734	3.23605	1.01058	2.6798	2.20821	17.9728	1.69414	12.7951	2.50283	3.16974	0.953999	12.1682	1.2119	1.95562	12.6518	0.103188	1.71723	3.99644	0.447271	14.3845	0.876357
SNRNP40		768		ENSG00000060688	26.4541	17.1943	25.8458	17.0558	25.7153	22.9169	15.7022	18.2093	21.152	18.3873	24.0692	21.5953	16.794	17.3293	15.6058	22.3749	18.7088	20.301	19.1565	19.6043	17.895	19.6599	17.2207	18.2709	20.3764	27.5404	23.2433	30.04	22.7785	20.8743	30.7677	17.1724	25.9586	27.5222	29.6255	21.2553	20.4291	33.6883	18.7982	15.2374	21.7516	25.3334	18.1704	26.489	33.5207
RIMBP2		769		ENSG00000060709	2.04753	4.09548	2.23917	4.65455	1.9781	4.50446	1.35073	3.53986	0.45677	2.76004	1.97636	2.59322	4.24751	3.66357	4.84319	2.34058	3.55271	2.72955	3.36862	2.78449	3.0996	2.65307	4.64999	4.31321	3.38805	1.38041	1.46993	0.0749595	3.75395	7.57599	0.0910826	7.25229	0.110745	0.85208	2.862	4.1305	2.25067	0.848666	3.72374	3.02684	0.870065	0.609627	3.38249	1.92733	0.925043
QSER1		770		ENSG00000060749	21.0486	21.9328	24.0354	23.3704	23.0779	29.9202	16.0061	31.8888	10.3652	23.2076	24.6692	26.2452	30.5494	33.1757	33.5341	30.0096	28.4869	25.2199	20.4552	23.2166	27.731	18.6735	27.6241	24.8612	16.5078	15.7276	30.9604	25.6924	33.8196	22.2713	24.6105	20.5654	22.2375	30.0273	37.2318	19.6701	26.2939	25.9028	18.3495	16.6476	4.62508	17.8824	23.8172	14.878	37.8781
MPC1		771		ENSG00000060762	40.5411	40.1763	35.4933	39.2545	36.7676	43.5979	37.5165	36.5686	44.2013	36.9301	57.6321	37.4229	29.8306	22.8537	33.959	23.7959	36.4397	37.2186	31.0075	25.1733	35.8727	29.1157	35.5054	32.4964	34.8177	20.4799	84.3832	24.2681	37.0809	22.2713	19.6556	30.5891	18.14	19.1377	39.5007	21.6572	37.4823	69.9596	42.8006	42.307	54.7683	14.473	35.8096	25.9014	86.4429
ACAA1		772		ENSG00000060971	101.639	154.816	70.0576	185.271	85.4666	120.568	163.067	181.133	110.328	155.223	115.511	181.079	169.639	107.726	146.174	101.815	200.582	192.576	143.958	132.376	190.109	167.211	136.82	130.468	92.5347	44.5353	90.929	42.7644	59.4348	39.653	39.6392	135.773	39.4916	38.7526	94.5748	39.9653	71.5669	79.0735	76.9424	193.168	73.841	42.2223	88.1683	55.1169	98.0546
BCAT1		773		ENSG00000060982	4.09506	0.846174	11.1482	0.97648	7.12745	1.15078	1.72218	1.67993	8.22186	1.82707	2.96454	1.6543	2.28712	4.44862	3.65363	5.76787	1.17337	11.0888	2.31339	2.82212	2.35569	1.66667	3.11313	3.91136	15.907	10.1381	4.82321	21.2323	9.39338	19.2355	13.7535	11.3706	9.94488	37.0143	10.6745	30.6326	6.38411	3.68985	9.28693	1.23825	2.5415	4.17707	2.8234	12.3161	3.14028
HDAC7		774		ENSG00000061273	32.9652	15.1634	44.0927	17.8045	37.8979	19.333	28.8043	23.9091	49.4014	22.6634	33.704	29.1067	18.9504	55.1571	18.8346	69.1866	16.4924	22.9169	28.2071	39.1334	14.3408	30.7144	22.3042	30.005	34.6495	79.7018	16.6975	83.6735	40.2404	161.272	96.6022	77.8585	102.638	69.4786	22.8702	83.7932	34.1496	23.1723	86.5434	14.9622	33.6578	109.868	23.8731	122.268	16.8455
LZTS1		775		ENSG00000061337	1.47422	1.45542	2.78706	1.23687	1.31873	0.887741	2.70146	1.43994	1.96762	1.12734	1.87048	2.10141	1.04554	1.04673	1.41614	1.67185	0.880029	1.02358	1.1364	1.12885	0.413279	0.544219	1.02457	0.857284	1.53784	2.76082	0.711998	6.40903	2.05533	14.4535	1.43911	3.78155	2.79077	10.3613	1.59859	1.33962	1.44995	1.58664	5.1594	0.997483	1.2593	1.39988	0.559089	9.44862	1.33888
PRDM6		776		ENSG00000061455	0.491407	0.609245	0.786093	0.813733	0.81636	0.624706	0.303914	0.749971	0.737859	1.32171	0.352921	1.11777	0.620791	1.65733	1.35949	0.835923	0.325937	0.369627	0.202929	0.677308	0.495935	0.27211	1.14279	1.07161	1.4177	0.678891	0.344515	3.1483	3.77094	2.57906	0.910826	4.8694	0.863809	1.97683	1.34076	5.78269	1.29846	1.10696	4.17239	0.584731	0.183172	0.654784	1.17409	1.38674	0.097373
SPAG4		777		ENSG00000061656	2.90749	1.04926	2.16771	0.813733	4.23879	1.57821	2.39754	1.31995	5.8326	1.36058	3.74097	2.54851	1.07822	1.25027	1.21788	1.3932	1.043	0.796119	1.86694	1.54276	0.330624	0.64626	1.06398	1.47346	4.78172	7.76199	4.70837	3.95411	4.97696	3.22382	2.13133	1.50226	1.041	1.90866	2.14005	15.361	6.73036	2.87808	1.07675	0.17198	2.99943	1.21925	1.14613	0.681617	4.35744
NCKAP1		778		ENSG00000061676	145.047	175.158	118.962	211.929	129.173	170.676	164.755	174.023	161.205	161.209	133.228	135.161	184.963	119.444	168.945	97.7194	209.056	173.611	136.936	145.358	229.494	149.082	168.148	148.525	117.308	37.0222	179.538	63.0222	136.094	88.4403	21.2587	171.75	33.1791	71.5917	204.517	96.5196	116.775	139.513	121.897	241.46	175.89	28.5396	152.631	66.7984	242.897
MRPS35		779		ENSG00000061794	62.2449	49.8904	53.9546	51.9813	49.2014	58.2292	41.5349	51.298	49.296	51.3522	62.8906	55.0389	49.2712	33.1757	48.9417	35.1088	51.2699	48.1083	39.0029	36.8004	55.5034	41.3266	54.263	44.2573	45.7748	19.3484	87.6446	28.747	54.1181	15.0445	25.1206	29.5013	21.0194	29.8569	80.2391	23.1308	43.7582	101.877	22.7462	32.8481	66.331	17.5437	48.8643	27.7818	114.486
GUCY1B1		780		ENSG00000061918	4.75027	2.40313	12.1725	2.08316	7.03325	2.10427	2.53262	3.14988	6.2191	3.45976	4.12918	3.88983	1.69901	9.21708	3.31376	11.48	1.043	2.44522	1.86694	4.13911	1.7771	3.53742	2.83728	3.48272	10.0921	14.664	1.76851	45.9689	13.4871	47.444	23.1168	37.9191	23.5443	24.9319	7.19367	23.1754	7.18483	4.57542	20.6376	1.51342	2.77047	7.69936	3.63408	9.00204	1.46059
SFSWAP		781		ENSG00000061936	26.3312	28.3299	29.4666	29.4897	29.8285	32.682	27.8925	30.9888	26.5278	26.9784	25.9044	28.4807	31.7583	40.1539	32.911	34.7187	27.3461	24.2532	40.464	35.4458	23.9289	30.7144	32.944	38.7653	30.8289	46.3004	21.1303	27.7912	26.3456	48.1693	42.153	34.3189	45.0731	31.4417	22.1483	45.9043	31.5743	24.4637	44.326	27.62	29.0327	53.7826	28.206	46.3029	22.5905
TNK2		782		ENSG00000061938	22.6457	18.8189	32.1822	15.168	29.7343	13.5134	23.8741	20.3092	33.8713	19.9811	30.5983	24.5462	15.9445	51.4354	21.7802	64.6168	13.1027	20.2157	26.4619	38.5689	13.5142	36.0205	22.1071	34.345	24.9899	64.2231	17.3636	39.26	22.167	60.8228	79.6973	33.7232	93.5793	51.3634	13.8201	49.4543	33.825	22.0284	31.8088	12.9673	42.7934	124.432	21.6088	69.4309	39.8499
MON2		783		ENSG00000061987	39.2307	53.1736	45.5458	60.0209	47.2233	56.0592	57.541	53.0379	45.6419	44.7048	52.4441	46.8121	59.9226	73.3877	62.31	60.8273	52.7692	41.4266	51.9497	54.7867	48.395	42.0409	61.7503	64.4571	40.8008	46.6851	61.5074	49.0984	48.02	50.7215	52.4272	42.8662	58.6061	53.9196	43.0073	54.4556	55.2929	37.8579	53.927	54.9991	65.9417	53.9407	50.318	40.2389	59.3975
CDH3		784		ENSG00000062038	5.36453	0.372317	10.0763	0	4.48998	0.263034	1.99232	0.149994	48.8041	0.0777475	2.01165	0.402397	0.0326732	1.68641	0.0566455	2.92573	0.162968	0.767686	0.649372	1.27936	0.330624	1.32653	0.0788133	1.01803	2.0905	0.927818	0.39045	11.956	4.90902	0.913417	3.80725	0.518021	4.93922	3.61282	0.721945	1.42893	0.930565	0.184493	0	0.275168	33.383	0.790257	0.279544	1.10469	14.3382
GPBP1		785		ENSG00000062194	68.019	83.9743	68.3186	77.6301	63.4563	68.7177	73.6485	76.587	72.767	85.0946	70.0196	74.9799	86.682	89.8156	70.467	84.1496	81.6472	82.2562	70.538	73.7514	93.4011	78.5376	79.365	78.5487	83.0193	66.6219	86.1747	76.215	70.0512	70.1719	87.4211	68.0161	85.0963	69.5808	72.4782	63.7213	71.7617	85.7153	62.8999	95.7239	71.3224	68.5717	76.9865	50.7687	98.2007
DGAT2		786		ENSG00000062282	6.9616	11.1695	6.52695	11.0342	6.0913	3.94551	9.69148	6.77974	11.5247	8.08574	4.83502	9.92579	8.82176	7.03638	7.95869	8.13632	16.9813	16.7185	15.9096	17.7229	25.2514	15.4082	6.30507	7.68877	9.15496	80.9238	2.64128	4.16025	5.36764	261.398	4.46305	4.76579	8.79313	66.9735	6.36859	13.4855	6.49231	5.38718	464.391	16.5101	8.58616	75.7292	7.40792	396.654	4.21138
ZNF112		787		ENSG00000062370	3.68556	5.11089	2.90616	4.7522	3.86201	5.32644	4.3561	4.97981	3.93525	5.55895	2.54103	4.69463	5.91385	4.27416	5.6079	3.17651	4.59571	3.9806	5.03263	4.6659	6.24052	3.87756	5.98981	5.81346	3.55626	1.28989	3.28438	1.79903	3.99176	2.71339	1.16586	3.39304	1.0853	1.19291	3.06827	2.90251	3.13795	2.84119	2.0189	4.71225	4.76246	1.55794	4.75225	0.963665	2.14221
CS		788		ENSG00000062485	123.016	108.547	95.8319	122.288	111.684	131.221	90.0261	114.956	90.5459	124.163	128.075	117.276	102.659	76.0918	106.409	82.2269	110.721	117.371	93.3066	92.1516	111.916	104.728	96.4281	92.7474	97.7009	89.5231	159.556	67.3136	92.7278	93.0073	69.1499	87.157	67.1999	65.9169	98.2361	63.6989	89.5506	157.815	267.437	88.8792	95.8216	70.4458	99.0705	105.18	156.697
LTK		789		ENSG00000062524	12.2442	19.4958	7.74183	21.5802	15.2282	19.9577	25.0898	21.1792	12.2625	21.5361	26.822	44.5766	16.4346	10.2929	22.7715	10.3097	17.568	14.6713	20.8205	13.8096	20.9119	17.6871	15.2504	14.8685	6.55985	8.37299	7.85494	2.92342	12.7057	3.46561	2.3135	14.3751	7.44205	0.613497	16.8626	9.33269	15.2786	6.75243	1.03188	24.5243	10.4179	4.56091	18.1424	1.12819	3.50543
MRPS24		790		ENSG00000062582	1.14662	1.04926	2.19153	1.98551	1.31873	1.61109	0.979278	1.40995	1.2649	1.28283	1.51756	1.47545	1.07822	1.01766	1.30285	1.11456	1.10819	1.45007	1.05523	0.86545	1.0332	1.22449	0.94576	0.857284	0.696834	0.678891	0.643095	1.06817	0.883283	1.71937	0.546496	2.04618	0.553724	0.647581	0.953999	1.11635	0.670872	0.811767	1.2562	0.791107	0.892961	0.587048	0.726815	1.05768	1.85009
ELMO2		791		ENSG00000062598	23.7514	20.5451	26.4413	21.8406	24.3024	18.9713	26.2041	18.0293	30.5333	22.78	22.587	21.8636	18.6564	25.8194	19.7693	29.0623	21.6422	25.2484	22.5657	26.5655	19.5894	26.2926	20.5703	22.9056	26.3595	36.9543	16.9501	31.0145	24.7319	34.5755	31.4599	28.7761	34.5967	45.0069	17.8166	27.9981	23.4373	15.7926	25.5727	27.2416	21.6371	36.4421	18.1983	41.7901	17.5028
WAPL		792		ENSG00000062650	61.385	55.8813	62.6492	58.4586	58.9035	61.9117	56.3929	55.2879	58.7828	55.9393	56.1498	55.2625	61.5563	69.2298	54.0681	73.199	60.8198	60.6188	53.4514	61.2211	65.5048	58.3335	57.2185	56.2325	47.5048	49.0159	70.0744	64.5776	60.0803	48.2768	81.9379	52.0352	73.9554	66.0191	69.281	46.4402	61.9367	74.0922	50.6967	72.1971	65.9417	59.6305	57.3904	49.6405	86.7106
VMP1		793		ENSG00000062716	113.147	113.59	139.424	134.657	100.475	94.5937	157.934	103.256	177.121	87.6992	151.121	111.017	90.276	71.3524	80.6065	70.1339	100.454	96.7285	76.2606	73.3751	111.544	86.2927	91.6599	82.6744	145.086	76.4205	211.004	133.072	140.867	204.552	89.097	144.502	126.626	138.258	226.201	249.169	234.935	211.834	103.412	321.981	223.286	83.1802	164.596	126.358	237.468
APPBP2		794		ENSG00000062725	28.0921	29.6499	26.9177	31.9634	29.0122	32.6163	30.5265	33.0287	28.7062	29.1553	29.8571	25.7981	32.6405	33.5536	34.7237	31.3471	32.3981	29.1721	29.4247	31.1186	32.7317	26.6667	29.9097	30.4872	27.8013	23.467	38.7235	28.4659	33.225	34.0382	29.9662	36.2874	31.0085	31.6803	36.5098	30.8782	29.9512	33.5777	58.6826	35.6686	32.055	28.1783	34.2442	22.7989	35.4194
POLD1		795		ENSG00000062822	16.6669	12.3541	17.5561	13.866	16.39	15.3217	8.88104	14.7894	9.17054	12.2452	18.3519	16.6771	9.8673	13.0842	14.2747	19.9507	10.7885	14.1595	16.6401	15.0137	11.5718	14.4558	12.8466	14.4667	11.6059	18.0585	10.0139	16.8284	11.4657	9.69834	20.3661	9.35028	19.0259	17.7233	14.903	11.1412	14.9972	10.2209	8.12045	7.6703	9.73099	20.1403	12.9149	14.831	10.8814
EIF4B		796		ENSG00000063046	193.533	215.03	159.696	188.721	228.047	240.874	188.629	252.14	160.08	244.36	164.355	235.223	211.886	207.573	200.412	245.455	242.627	249.726	190.996	203.682	229.701	220.681	214.018	211.508	227.12	240.78	189.851	268.242	238.656	214.25	349.739	241.812	279.143	208.521	181.595	231.308	230.823	203.348	386.866	208.783	211.723	251.076	222.825	182.814	238.077
SLC6A16		797		ENSG00000063127	0.614259	0.609245	0.976661	0.325493	0.879157	0.361672	0.641596	0.419984	0.491906	0.777475	0.49409	0.894215	0.555444	2.82037	0.679746	3.6502	0.423718	0.653955	1.37991	1.95667	0.330624	1.12245	0.512287	1.04482	0.76892	3.9602	0.321547	1.44297	0.458628	2.49846	4.86381	2.5901	4.36334	2.02795	0.489891	3.6393	0.995488	0.848666	4.48644	0.515939	0.480825	7.78968	0.950451	3.73714	0.267776
BICRA		798		ENSG00000063169	13.3909	15.8065	9.81425	13.4429	13.7525	13.4805	14.9931	16.4094	10.576	12.7117	15.2462	14.844	10.8475	12.4445	10.6494	13.5141	14.8953	14.8135	16.0314	14.976	13.8862	14.1497	9.4576	12.1091	12.3027	13.2836	16.1922	9.53859	9.97091	13.2177	15.5387	16.758	15.6593	13.1732	12.995	12.8157	11.5996	9.07704	10.4534	19.9153	12.1122	21.8337	14.0331	15.7242	11.5874
SPHK2		799		ENSG00000063176	29.853	39.8717	23.7257	42.7373	27.2225	34.0629	42.9532	48.2381	24.2791	38.0574	33.9157	35.5898	34.6336	24.1912	35.3751	23.7681	51.498	55.7852	52.315	43.724	48.6017	43.8437	38.4609	37.6669	24.7736	10.4776	25.2415	10.1195	20.1966	9.83267	11.4946	28.3875	10.2993	9.95229	24.5977	10.0025	18.8061	19.0396	10.9918	38.4547	24.545	10.5217	26.0815	10.1772	26.3881
RPL18		800		ENSG00000063177	349.063	283.773	311.269	244.25	396.751	384.655	243.334	301.308	285.587	325.373	298.607	330.591	261.81	273.343	275.864	370.509	309.901	326.38	298.711	279.916	306.984	367.246	244.046	258.846	402.097	404.891	345.02	362.71	286.608	367.409	510.955	299.261	459.347	318.337	254.151	306.818	290.141	340.905	345.097	174.078	331.266	394.993	270.319	424.06	397.72
CA11		801		ENSG00000063180	4.13601	8.15712	3.23966	4.58945	3.67362	4.89901	5.06523	5.87977	2.98657	5.59782	4.0586	8.58446	3.29999	5.2046	3.82357	5.62855	3.81346	5.26007	4.66736	5.04218	4.50475	5.34015	3.46779	4.17926	4.58949	4.07335	1.24025	4.04781	3.66902	8.99984	5.10063	10.2827	5.27145	2.93115	2.32054	9.28803	4.34985	2.06632	4.21725	7.94547	1.55696	5.9608	5.17157	4.01919	1.02242
ISOC2		802		ENSG00000063241	37.0603	38.6194	31.134	35.1207	38.5259	39.9483	31.7421	38.5185	29.1279	44.1606	48.3149	48.7794	37.1167	17.5619	33.7324	21.7897	55.2789	51.8899	32.5092	28.2212	34.0129	26.8708	29.2792	25.531	25.8549	14.8225	31.5116	17.2219	21.0969	17.2475	10.3652	23.5959	10.6536	15.3715	28.7231	10.583	17.8971	33.7252	24.2268	43.7173	29.4448	10.5217	27.7867	30.3672	32.9121
U2AF2		803		ENSG00000063244	122.852	105.129	111.458	100.057	122.988	122.114	104.681	115.226	99.9975	105.775	130.863	118.975	102.986	108.57	110.997	133.803	119.195	116.774	125.166	128.237	108.197	117.109	109.235	114.046	94.7934	105.658	104.71	115.325	94.9699	100.637	133.472	87.6232	113.779	111.793	108.833	87.7898	93.6408	99.2939	99.24	85.4052	107.911	142.901	106.339	153.246	118.016
EPN1		804		ENSG00000063245	160.322	229.956	99.6671	220.164	169.238	216.017	207.236	216.262	137.488	230.444	168.696	213.315	204.894	131.162	200.865	129.68	239.857	224.961	219.244	193.334	218.377	204.286	179.773	173.091	153.063	50.2832	137.668	52.9401	103.922	75.4912	54.9957	158.825	44.3865	56.6122	115.846	62.8282	120.692	108.186	83.6721	299.933	146.308	45.722	180.222	67.48	152.535
MED29		805		ENSG00000063322	38.5755	38.3148	30.0621	38.9615	37.2072	38.5345	36.9762	38.0085	33.4145	41.5949	34.9039	37.3782	39.2078	30.7042	36.2814	37.0035	46.3808	46.8004	39.6928	40.4504	43.1464	38.4015	36.4512	34.5593	39.4312	34.7592	46.0272	31.5205	32.1379	45.2679	42.0073	49.3674	37.0773	30.8623	32.6422	35.0534	33.4571	34.2418	35.5326	47.1569	33.4059	34.2068	33.4894	33.0937	41.7
AHRR		806		ENSG00000063438	1.43327	1.48927	5.81232	5.79378	1.88391	2.66322	2.46508	4.10984	2.00276	2.41017	1.72931	5.27587	4.83563	4.36139	5.52294	2.95359	1.95562	2.55895	4.05857	3.68757	1.32249	0.91837	4.7288	6.51	2.57108	0.339446	2.3427	0.524716	2.9556	4.88947	2.34993	1.01014	0.708766	1.32924	4.1254	3.01415	4.60954	5.0182	1.8843	4.81543	1.12193	0.248366	3.04703	0.493584	1.65534
ZNF275		807		ENSG00000063587	19.1239	10.8987	18.2469	12.9546	22.0731	15.6834	14.4866	11.2196	15.495	12.2452	16.6932	17.3031	12.3178	18.2306	13.9065	22.5142	12.9071	11.1741	14.205	15.5781	9.38144	11.2245	13.3195	13.7433	20.2082	32.5189	21.5437	22.9189	20.2476	39.1426	29.9844	21.1094	28.107	22.6142	13.1497	24.5374	19.2172	18.5231	73.1289	9.87164	23.1712	30.6168	15.7663	20.1664	16.7238
MTMR1		808		ENSG00000063601	22.6457	18.9543	24.3689	19.497	30.2367	24.5937	23.0637	18.9293	23.8574	20.4087	25.9044	24.8145	22.3811	29.9773	23.168	38.0066	26.4335	27.3808	22.7686	28.8609	20.4573	23.1633	24.511	26.1472	22.2987	39.4209	22.6002	35.2122	23.7977	18.9937	55.0868	19.633	48.4398	32.6517	22.4834	22.461	28.9557	15.7557	16.9587	20.9127	24.2473	49.2443	24.2085	26.5125	22.201
GPC1		809		ENSG00000063660	6.10164	4.9755	10.3383	6.05417	7.50423	4.04415	6.55103	5.84977	13.8788	6.9584	8.04661	8.98686	4.44355	5.46628	10.3661	7.2168	5.54093	5.31694	7.83304	8.09007	4.42209	4.2177	8.63006	7.90309	12.5911	6.33632	11.6905	7.04619	19.9588	39.465	1.29337	30.4078	2.63573	40.7976	14.7999	14.1107	8.18031	14.8332	16.3306	7.42953	11.3108	6.84137	6.76497	62.6382	7.88721
ADCK1		810		ENSG00000063761	7.49396	5.28013	6.38403	6.08672	6.1227	5.95115	6.55103	6.74974	6.35964	5.40345	6.70551	5.85711	4.44355	4.30324	6.08939	4.70903	5.21499	4.54925	6.8184	5.64424	5.3313	6.4626	5.47753	5.51877	5.33438	5.45376	5.90269	4.01033	5.74134	4.40589	4.49948	5.15431	4.164	4.32857	6.05918	5.20219	5.47518	7.3428	5.1594	5.26258	7.78479	4.13192	5.05975	4.91234	4.81996
HAGH		811		ENSG00000063854	38.6983	48.8073	25.4885	46.5455	31.8694	38.403	42.0752	44.1283	29.6549	49.3308	38.0802	47.0804	46.69	32.7104	37.9242	28.9508	46.3808	41.3982	40.1393	33.2257	45.5021	46.2926	36.3724	30.2729	37.3887	22.7655	34.8879	17.8966	23.6958	27.2413	17.9979	40.7423	17.099	17.4847	28.852	26.8594	32.678	27.9322	73.7122	73.9513	28.735	24.6109	44.4196	43.7175	29.2606
RNF4		812		ENSG00000063978	49.714	42.1056	43.6877	37.7898	48.8874	43.1705	44	38.0985	49.4366	42.9944	43.5858	45.1131	36.6266	41.6949	34.9786	50.852	46.9675	50.7242	37.7041	43.2348	45.0475	45.6804	38.7762	39.06	49.4752	55.3749	50.5289	44.882	36.4524	41.6679	59.5134	38.3594	52.4709	50.5965	41.8728	34.2496	38.9972	44.352	46.2103	45.8498	45.0602	55.4309	40.3103	54.3648	57.2553
CASP8		813		ENSG00000064012	42.0153	41.8348	44.3547	29.2293	34.1929	29.4598	44.8442	29.9988	59.1693	30.2826	50.009	39.3902	31.4643	40.7063	23.9327	34.3564	24.9668	26.869	30.6422	33.2257	29.5082	27.6531	31.88	32.4964	40.9931	55.4201	45.0626	37.6671	31.9341	20.7937	48.3102	21.6792	52.3823	38.923	48.654	34.7408	44.6455	29.2974	24.0024	46.125	43.7551	63.6496	35.7258	33.1172	59.5192
LIMCH1		814		ENSG00000064042	14.6603	12.0495	15.7219	15.8515	14.5061	11.9681	15.0269	14.2494	21.679	17.2211	12.7052	16.5877	17.4475	18.1434	19.656	11.7865	8.83289	8.30239	17.533	14.1482	16.0766	15.2041	20.1762	18.8067	21.9863	14.6867	14.5156	17.8778	28.1462	50.2648	11.4035	20.6949	23.5443	19.8194	16.7852	47.9584	20.4291	18.0803	177.528	16.2693	28.3229	29.7588	25.3267	55.446	7.66812
INTS13		815		ENSG00000064102	17.1174	10.9326	16.7938	12.2385	15.1341	13.8422	12.8657	11.8195	19.9573	11.9731	15.8462	11.4012	13.0693	14.5671	10.7626	14.155	11.4078	13.2213	11.2422	12.5678	11.5718	11.8708	12.8072	11.2251	13.3119	17.3344	18.2363	24.5867	16.1709	11.8744	17.9433	11.4483	16.501	23.7389	20.0856	11.878	14.0667	18.56	10.3637	11.2819	20.1031	16.6406	13.4461	16.3823	31.0133
TM7SF3		816		ENSG00000064115	62.4497	50.872	47.8564	54.6503	48.385	51.752	49.1327	49.1081	61.945	57.261	49.3737	40.4185	59.5959	51.6389	44.9199	43.7745	53.9751	56.9225	42.1686	42.0684	66.3727	61.3607	54.0266	47.9008	43.444	36.5017	44.029	50.4102	54.4069	35.7307	29.0554	37.6601	35.2168	43.6094	64.4852	40.9031	52.0684	51.0306	40.9163	47.3288	74.6195	28.3138	51.2964	30.8373	61.345
SPA17		817		ENSG00000064199	7.04351	3.62162	4.88331	2.96199	5.02375	4.37295	4.79509	3.65986	8.57322	4.15949	6.35258	3.17446	3.26732	2.09347	3.03053	2.81427	4.46533	4.49239	2.47573	2.59635	4.62873	3.29933	6.38388	4.82222	5.04604	1.58408	11.7365	3.26074	4.84107	2.33727	1.67592	2.74551	1.46183	3.54465	8.37972	3.0588	4.9558	12.1765	1.52539	2.61409	9.08989	1.19667	3.46635	1.03418	12.2203
TSPAN32		818		ENSG00000064201	1.31042	0.541551	2.12007	0.683536	1.19314	0.230155	1.24942	1.04996	0.843268	0.738601	0.917596	0.804793	0.555444	6.51301	0.764714	9.50166	1.17337	1.6491	1.82636	3.91334	0.495935	4.25171	0.788133	2.51827	2.04244	29.4186	0.574192	5.13472	1.13808	4.51335	14.4457	1.63177	17.4977	4.92502	0.257838	3.66163	1.79621	0.701072	1.83944	1.41023	1.14482	31.5877	1.42568	6.74565	0.316462
WISP2		819		ENSG00000064205	0.737111	0.135388	0.333494	0.0650986	0.251188	0.0657586	0.135073	0.0899965	0.105408	0.427611	0	0.268264	0.490098	0.319835	0.566455	0.334369	0.097781	0.0284328	0.202929	0.150513	0.20664	0.0680274	0.669913	0.187531	1.99439	3.43972	1.14838	0.674635	1.07013	18.2683	0.036433	12.6397	0.885958	1.60191	0.876648	56.1078	0.62759	13.5787	23.15	0.447147	0.160275	16.618	0.726815	27.6642	0.219089
ST3GAL6		820		ENSG00000064225	2.04753	1.52311	4.07339	2.27845	2.29209	1.18365	2.76899	2.24991	4.25147	2.87666	1.44698	2.01198	2.45049	2.96575	3.17215	3.5666	2.0534	2.35992	3.04393	2.37058	1.23984	1.97279	3.27075	3.96494	3.41208	4.70698	2.06709	6.07172	3.90683	6.47451	2.29528	2.97862	3.74317	6.15202	2.37211	4.64402	4.19836	2.84119	14.0874	2.30453	1.09903	2.84493	3.1309	3.47859	2.14221
ATP2C2		821		ENSG00000064270	60.1565	46.5734	51.3581	61.5508	65.089	81.4749	43.0207	60.8676	39.5984	35.725	58.4085	56.112	59.8899	43.8756	70.6652	34.3564	63.2643	46.971	53.7355	34.6556	49.3042	43.9457	59.7011	55.6163	46.1592	0	63.1611	0.112439	54.5088	0.134326	0	23.9585	0.022149	0.136333	48.7829	32.9323	46.5932	84.0179	0.0448644	14.4807	144.362	0.0451575	42.8262	0.47008	77.0951
NGFR		822		ENSG00000064300	1.76088	1.25234	3.88282	1.92041	2.1037	0.789103	1.95856	1.64994	1.44058	2.09918	2.92925	4.91818	2.58118	3.98341	1.81266	6.71525	0.749655	1.45007	3.08452	3.4618	1.40515	2.2449	1.65508	2.38432	4.85381	18.9184	2.54941	23.9495	10.8372	42.3933	10.1466	21.9123	16.8997	88.7186	3.1714	8.26099	3.07303	5.0182	15.5231	0.825503	1.2822	8.89604	2.32022	119.189	2.82382
CDON		823		ENSG00000064309	1.26947	1.48927	2.64413	2.76669	2.32349	2.26867	1.75595	2.12992	2.07303	1.16621	0.952888	1.34132	2.97326	2.82037	2.2375	2.59136	1.5645	1.33634	1.54226	2.63398	1.65312	1.56463	3.15253	3.21482	4.66158	10.5907	1.17135	5.60322	3.43122	64.584	4.13515	49.5487	5.55939	8.9298	1.72751	19.4691	1.77457	5.68237	30.0591	0.997483	1.64854	6.93168	1.5934	4.81832	1.77706
TAF2		824		ENSG00000064313	23.6695	20.3082	24.9882	24.9328	24.8048	24.7581	21.7805	21.5392	23.6818	19.4369	21.8458	21.0141	19.2445	23.348	22.5732	26.0251	22.8808	23.1443	20.0493	23.0285	21.9451	19.6939	22.383	22.4233	16.4837	22.5618	27.9517	28.166	21.1478	24.0712	28.017	19.0373	25.6485	26.619	23.5148	22.8182	23.1559	24.7589	21.6695	24.2835	25.0945	24.2722	21.2454	21.7882	30.283
HIPK2		825		ENSG00000064393	52.3349	49.1119	49.5239	68.321	68.48	64.4763	56.4942	56.3678	62.0504	54.2678	72.9136	90.584	79.5265	78.476	50.6411	73.0597	66.0674	58.003	61.0815	70.2143	62.4465	55.0682	57.6126	56.8487	39.0708	71.1931	73.2898	68.3256	62.7811	73.342	71.2084	50.2739	67.5543	143.269	76.8614	43.426	63.8411	48.7429	254.875	75.224	53.0739	68.9781	45.0905	133.573	44.8646
TNPO3		826		ENSG00000064419	52.9082	53.4443	47.8326	48.3357	50.9283	50.3711	47.2417	47.0982	51.7556	50.3026	48.6326	53.8764	51.2642	49.3128	47.299	53.9728	52.6062	52.8851	45.3748	50.8358	56.578	55.5103	45.5147	44.2305	46.1592	45.8704	54.7319	49.7918	43.6546	31.5129	49.9861	43.9023	44.165	44.8024	48.525	36.3707	40.1225	52.5804	46.1206	45.2307	51.8146	42.7868	44.5873	43.1299	65.0208
RFXANK		827		ENSG00000064490	19.6563	17.5666	16.9844	15.9492	17.3947	18.3466	16.5464	17.1293	19.0789	19.7867	18.7754	19.315	14.0821	13.026	15.7474	16.8856	16.2642	19.0784	16.9648	15.4276	15.9113	19.3198	13.8711	15.7526	19.3912	19.5973	19.5914	19.5832	18.1583	19.4504	20.8397	18.7524	18.5387	13.7355	14.2584	16.7453	16.1009	18.9658	19.4711	15.3406	17.9279	18.5598	15.8222	18.8502	20.3266
TMEM161A		828		ENSG00000064545	10.5243	7.44633	9.29019	7.51889	11.5232	9.63363	7.05756	9.74962	10.2246	8.94096	12.8463	12.3402	6.30592	6.7747	9.28986	11.6193	8.27879	7.87589	10.1464	8.09007	8.26559	6.73471	5.95041	7.36729	9.25107	8.10143	8.29133	9.33245	10.2087	9.99386	8.19744	9.40208	8.52735	7.60055	9.74626	10.8733	7.61765	9.11393	13.1901	5.33137	11.9061	9.59598	7.82724	11.4465	11.9769
LPAR2		829		ENSG00000064547	10.5243	8.9356	9.69515	8.10478	11.6802	10.62	9.59017	7.8297	14.0193	10.2627	11.8582	10.3282	8.91978	13.2877	9.54476	12.2881	10.9189	9.92306	11.6887	11.7776	8.76152	11.5306	8.74828	9.26939	10.044	15.4108	8.08462	6.98997	8.7479	9.05357	11.7679	8.00342	14.9727	10.7021	8.86961	8.3503	8.3318	14.5749	5.06967	13.3456	16.8976	18.6726	8.86155	15.7242	12.4881
CTSA		830		ENSG00000064601	159.585	167.441	129.705	174.139	144.433	140.164	185.995	136.255	275.081	208.791	186.378	126.487	126.445	100.05	144.248	116.751	174.441	198.035	152.115	141.896	190.48	246.837	145.253	162.804	135.714	68.0475	294.124	76.215	97.1442	91.5835	57.0542	110.649	51.9171	81.5781	111.36	63.7213	127.293	125.492	101.259	178.687	165.541	51.7054	123.419	84.6145	111.979
SUGP2		831		ENSG00000064607	43.6943	49.8227	60.6959	53.2832	52.6238	51.9493	50.2133	53.4579	45.4662	44.8214	55.7616	51.9539	50.4474	92.1998	68.4277	83.1186	41.1658	39.6638	70.5786	77.2132	35.7487	54.3539	55.6816	71.9851	38.3499	86.4681	34.1759	46.3249	50.6699	73.1002	75.38	47.0104	88.8173	55.9476	34.6018	81.2256	56.1585	28.8546	55.0935	27.8951	61.3396	127.164	52.2468	81.4884	35.4681
SLC12A2		832		ENSG00000064651	185.752	162.804	169.748	190.837	217.214	393.894	78.376	287.149	114.965	158.022	146.639	171.063	178.232	148.258	253.8	114.243	218.638	166.673	161.044	124.587	197.01	135.987	192.147	153.856	154.913	12.4463	129.584	17.8216	304.852	21.519	17.8158	57.8111	17.0104	21.7621	311.236	129.05	231.949	196.485	21.849	39.0738	275.192	13.6376	204.794	9.58964	181.99
SNX24		833		ENSG00000064652	8.72248	17.9727	7.40833	23.6959	10.4243	15.256	15.1619	17.7593	14.5464	24.8403	9.74063	14.218	21.0089	12.8806	17.3902	11.1178	16.2642	16.4626	13.2309	12.9065	21.0773	17.1769	15.5656	15.1364	12.1585	5.45376	15.1587	5.52826	8.42516	5.34618	2.82356	11.3447	3.05656	5.94752	8.94697	3.54999	7.68257	12.7669	4.26212	27.7231	12.7991	2.25788	14.8997	3.5256	13.5835
EYA2		834		ENSG00000064655	0.327605	0.135388	0.285852	0.162747	0.439578	0.0657586	0.337682	0.0899965	3.26766	0.31099	3.07042	0.357686	0.0980196	0.203532	0.396518	0.975243	0.228156	0.142164	0.324686	0.301026	0.165312	0.374151	0.433473	0.107161	0.504604	2.96449	30.8685	2.09886	0.951228	3.84172	0.983692	1.06194	1.28464	2.86299	0.335189	3.3937	0.497744	17.0102	12.8761	0.103188	1.23641	1.58051	0.391362	14.6195	17.3324
CNN2		835		ENSG00000064666	42.5886	18.3451	57.4086	15.7864	67.8835	25.3499	45.5196	19.6792	76.5617	16.4436	45.4916	29.7326	13.4614	50.5631	15.9174	94.1249	27.5743	44.2131	43.1426	67.9566	15.3327	45.6464	21.4372	36.9972	63.2677	127.473	38.9761	124.995	45.7439	133.95	165.206	56.6715	153.381	84.1003	37.5669	55.3486	63.9926	42.2119	56.4394	27.1728	57.4472	121.88	29.5199	134.655	89.0233
ABCA7		836		ENSG00000064687	18.223	13.3695	21.9391	11.5225	24.5222	9.50211	24.9885	17.2793	23.752	14.1112	25.375	19.4045	7.93958	42.6253	11.1592	55.1709	11.8315	18.2539	23.7426	32.0216	7.56301	27.7212	14.7381	26.1472	20.857	80.3128	12.7011	30.6772	24.613	35.3277	82.1201	17.6127	92.6269	34.3729	10.9581	39.2955	31.6392	10.5899	17.3625	14.1367	33.5433	160.196	24.3763	76.2	22.1524
SNCAIP		837		ENSG00000064692	2.12943	1.35388	4.38306	2.40865	2.54327	1.21653	1.85725	1.70993	3.75957	1.71044	1.48227	2.32496	1.43762	3.28558	1.78433	2.22913	0.945217	1.47851	2.02929	1.65564	0.867887	1.80273	1.57627	2.51827	3.36403	9.82129	1.53883	11.3751	4.73915	15.5818	9.10826	6.70837	9.43545	21.3702	1.46967	14.1553	4.00359	2.32461	5.42859	1.82299	2.03778	6.68332	2.76749	4.72431	0.438178
DDX20		838		ENSG00000064703	15.4793	11.9141	15.9601	13.6382	14.1607	10.9488	13.845	12.2995	13.5274	12.2064	14.3639	13.5026	13.1673	15.5266	12.7452	14.9073	12.9071	14.2448	13.028	12.3044	12.5224	12.415	12.6101	11.8948	12.8554	14.9809	14.0562	13.6801	13.7588	10.6118	19.182	11.7332	15.8144	18.4049	13.6912	11.677	14.3697	14.9439	6.5502	9.28691	12.7304	15.0149	12.272	8.95503	10.8571
BTBD1		839		ENSG00000064726	56.6347	61.6353	57.2419	73.594	54.2251	62.5364	63.1128	67.4074	68.2695	61.1095	52.3382	53.7423	68.7117	57.3669	55.5126	55.2266	79.0723	76.0294	57.6723	59.6784	82.7385	62.6192	68.6858	69.2257	60.7447	38.6515	92.1922	63.6218	62.3394	41.6142	64.9237	58.6659	56.9671	58.163	80.6	42.9348	71.199	80.5126	58.548	75.224	68.9183	42.2675	65.4413	45.4098	113.78
FAR2		840		ENSG00000064763	50.2874	41.801	40.8292	32.0611	41.9797	48.4641	42.2778	44.7283	37.3497	36.8912	53.7499	35.858	44.3375	30.2099	43.7303	22.152	44.6533	39.7775	32.2657	25.0604	46.7419	37.4491	47.3668	37.4526	31.9823	6.90206	98.6232	10.3257	44.402	11.552	5.20993	19.6848	6.97692	12.2188	75.83	18.1965	40.5337	88.4088	15.7923	27.3104	42.4729	5.2157	41.8478	8.43794	180.383
BCAS1		841		ENSG00000064787	128.012	119.683	64.1261	119.293	96.8014	98.4077	208.958	84.3867	126.49	78.4861	98.4298	49.0477	138.044	62.5714	123.742	57.5115	192.922	102.074	125.897	68.4458	162.543	100.442	125.707	113.456	67.7371	1.04097	108.913	0.468497	76.5399	0.886552	1.25694	128.366	0.531575	0.920246	42.6721	26.1003	91.6498	132.392	0.0448644	59.9522	289.548	0.474154	74.1072	0.423072	107.524
CHI3L2		842		ENSG00000064886	6.4702	4.73857	10.2192	2.89689	12.214	0.657586	8.03683	3.17988	3.6893	1.78819	18.5284	7.15372	2.02574	9.59506	1.01962	26.1087	1.17337	9.72403	5.15439	16.8575	2.14905	7.75512	1.10339	6.08136	9.15496	19.8915	1.88335	22.7502	3.26135	6.34019	83.2677	3.98876	38.7164	138.565	2.14005	4.01886	12.7249	1.14385	1.2562	5.77852	2.17516	33.8907	4.80816	27.3587	0.608581
SBNO2		843		ENSG00000064932	87.1429	57.6752	111.196	44.1369	78.1507	51.6534	110.76	59.8477	147.466	40.04	122.005	70.956	38.0643	49.5163	40.8414	64.2825	58.8642	65.5092	53.1267	59.0387	41.204	52.6192	37.3181	43.1053	66.9681	50.8942	54.2037	81.4622	45.1324	183.033	90.0807	55.9722	91.9182	129.959	87.8968	87.9907	53.9728	42.2857	61.9577	51.4907	89.1816	110.523	51.3523	243.854	98.7119
PMS1		844		ENSG00000064933	9.951	9.40945	13.2921	9.01616	10.4557	11.6064	7.9693	10.1096	10.33	9.79618	10.9053	10.3282	10.7495	16.6605	10.3095	12.3717	7.39877	7.90433	9.90292	10.2349	7.64567	8.12927	9.49701	11.2786	9.80373	12.5595	10.7718	15.1231	13.3851	11.6058	14.8283	9.35028	17.9849	21.8985	16.0633	12.2575	11.816	10.3316	10.1393	7.22315	10.7842	13.6827	9.28087	9.87169	14.4112
HMG20B		845		ENSG00000064961	55.529	47.2504	39.1617	46.9361	55.0101	55.4345	47.9846	51.508	35.7686	49.4474	45.2445	39.2113	43.8147	33.699	49.7914	37.1707	51.4654	42.7061	53.0455	39.6225	48.3124	44.0137	42.7956	41.3908	44.1889	34.1935	37.3684	31.1269	49.243	46.0201	29.9115	53.7188	26.8445	24.2502	41.2025	43.1581	44.8835	54.4253	37.1477	29.271	59.0728	33.5972	50.0943	36.6193	39.6795
CALCRL		846		ENSG00000064989	15.0698	5.17858	28.2041	12.7593	12.1198	5.95115	6.31466	10.1096	14.4058	8.20236	10.0583	8.89744	13.0366	14.4217	10.3095	9.22302	4.82386	5.60127	13.028	12.2668	6.86044	5.61226	10.0881	11.3858	10.7889	29.7581	9.34784	78.8386	18.5999	65.2019	11.7497	10.0237	20.7314	51.3975	16.2438	44.6763	15.3868	11.0696	134.638	9.25251	10.7155	8.78314	7.93906	23.4335	4.62522
TAF11		847		ENSG00000064995	23.9152	26.8745	23.7019	25.0955	20.9114	20.1879	19.383	22.3191	22.7331	26.4341	20.7871	20.1198	25.093	25.4415	19.9109	21.6783	22.5222	21.0687	23.2962	23.3671	25.1687	22.2109	25.1809	24.8612	19.4152	25.2321	28.8015	22.0756	18.1413	24.2324	20.0928	22.4562	20.82	19.4104	23.1538	23.1978	18.8926	36.7878	19.4711	26.0377	22.2324	27.5687	19.9874	18.3331	28.8711
ANKS1A		848		ENSG00000064999	31.8596	35.4716	25.7029	34.3395	31.3357	37.9756	32.2486	33.3287	32.6415	32.6151	31.5512	34.2037	33.6207	29.3667	32.6561	29.3966	41.6221	35.5126	31.9816	30.4036	38.6416	32.8572	29.7126	32.6304	33.5922	34.0577	39.5503	26.6481	35.0765	41.1844	18.344	56.8528	22.5919	34.7649	31.5335	42.9348	27.1812	34.2418	111.802	39.9681	33.1083	30.9103	32.8744	27.5937	39.996
AP3D1		849		ENSG00000065000	121.214	101.71	99.3336	99.8939	119.848	115.965	114.947	97.5862	118.303	95.9793	135.239	111.598	89.5245	77.6909	97.2886	84.0381	120.76	116.432	106.05	101.897	99.2697	90.1703	88.1921	89.104	93.6881	81.6706	116.193	83.9733	85.5936	94.8342	83.6867	98.424	78.4516	89.8092	118.27	72.4734	86.8455	79.4425	94.5741	100.815	110.59	79.0031	80.2292	122.503	196.45
ZNF76		850		ENSG00000065029	30.0168	27.856	25.2503	24.1516	29.5145	26.6651	28.0614	28.1389	24.3845	23.3242	26.3632	25.3957	25.9098	32.8558	25.3205	35.0809	26.792	24.6228	29.7088	30.7423	21.7798	28.7076	29.4762	28.5315	24.1489	34.3745	21.6126	21.5883	22.8804	29.0144	40.3132	27.4033	38.0298	24.4377	17.9713	34.8748	25.4499	21.8439	29.6554	20.8783	25.5295	53.3762	22.0001	34.5979	13.4862
SLC9A3R2		851		ENSG00000065054	22.7276	13.9788	28.6805	19.6272	27.7248	20.977	26.4405	20.9992	27.5819	22.9744	23.9281	28.0783	20.5514	17.62	26.68	18.3346	24.4779	18.9931	24.6355	18.626	20.0441	16.9728	23.8016	22.4501	27.2967	30.5954	18.0067	24.2494	22.2689	110.309	8.9261	37.2975	20.9529	16.1895	20.8848	49.8562	18.7844	32.9135	164.697	13.9992	32.2611	16.8663	19.5681	45.5508	26.5098
NTHL1		852		ENSG00000065057	6.75685	5.58475	7.36069	5.46829	9.10555	8.71301	5.43668	7.19972	6.92182	7.30826	7.37606	7.82438	7.05741	5.78611	7.16565	6.68738	5.70389	6.62485	8.64476	6.17103	6.77778	7.17689	6.89617	6.10815	6.70402	7.4678	6.98217	6.74635	7.37202	11.2834	6.15719	7.77031	5.98022	5.23177	7.47729	7.63583	5.66995	8.00698	3.49942	1.06627	9.6394	5.93822	6.48543	5.00636	14.8494
UHRF1BP1		853		ENSG00000065060	15.5612	12.4218	18.7233	14.1915	15.8562	14.8286	20.8012	16.3194	22.0655	17.3377	20.7871	20.0751	22.4138	24.6273	18.2398	21.7061	18.9043	17.2872	17.3301	19.7925	24.0529	20.9524	15.0533	16.8778	13.36	22.6976	15.1127	27.5101	19.1265	15.1788	21.1494	16.7839	26.4016	32.8392	20.1371	15.9638	22.5716	14.7963	37.2374	13.3456	17.1036	24.8366	20.6863	16.1943	11.1979
GNAI3		854		ENSG00000065135	71.6636	61.6015	82.5636	63.6339	68.5114	73.3866	66.5909	61.1976	92.0567	59.8656	83.0071	58.2134	60.2494	53.8777	57.7218	57.4558	68.3815	68.8074	54.466	53.4697	70.3402	53.6736	63.9176	62.9032	65.4543	45.3273	124.186	81.8745	74.8073	76.7808	61.0254	54.2368	58.4289	86.043	111.566	54.2323	71.0475	80.9184	55.8113	71.0277	87.991	46.0155	63.9038	61.7451	138.099
IPO5		855		ENSG00000065150	70.7627	48.5027	78.7046	53.3809	74.7597	80.8173	39.0361	61.6776	55.9368	58.1163	70.7254	71.9843	60.38	62.6005	65.0857	75.4002	55.7352	55.9558	52.2744	55.4264	60.2148	61.3947	58.6371	55.8306	65.1179	97.6246	78.4116	113.545	86.4598	81.912	84.3061	82.5725	82.1948	111.878	91.8418	81.6275	71.0908	104.386	152.449	28.7894	71.0705	74.6454	58.1732	106.332	101.876
OAT		856		ENSG00000065154	962.749	2065.68	339.568	1943.85	488.089	1047.04	952.905	1385.32	330.139	1911.54	572.897	1106.01	1829.5	1111.08	1603.58	868.97	1761.1	1599.6	1315.59	1254.15	2249.19	1428.13	1685.58	1447.66	665.572	34.103	107.718	66.0393	458.441	76.4046	35.1943	899.025	36.0142	49.591	359.374	151.466	786.414	84.7928	60.881	2823.01	102.782	30.2781	1290.54	47.4781	195.403
WDR3		857		ENSG00000065183	22.1543	16.1112	24.0592	14.4844	25.1502	25.9746	14.6216	18.2393	21.7141	18.5428	26.4338	26.2005	18.5257	20.0333	17.2486	23.9074	18.6762	19.249	17.6548	17.8734	19.8374	17.8912	20.1762	18.2441	21.8662	25.3226	27.6071	30.7146	27.6366	18.8862	32.4254	16.6285	28.4614	44.2741	27.1245	19.4691	19.3687	34.5739	31.6294	9.73406	24.7739	25.1076	18.9811	46.0679	57.6692
PKN2		858		ENSG00000065243	59.9517	85.6328	68.4854	129.123	73.4724	105.707	81.145	95.5463	76.8428	84.2394	76.7251	69.4358	115.728	102.667	110.6	68.4064	125.388	102.472	82.7949	80.6749	129.108	78.0614	96.2705	99.3378	56.6117	26.0015	88.4944	28.4659	63.4945	36.9665	33.6277	55.3246	37.919	33.7253	92.6668	38.8713	74.575	42.3226	57.4713	137.825	89.9143	31.1813	87.2178	23.7391	80.284
WDR18		859		ENSG00000065268	22.5228	16.7881	19.4379	16.7954	17.1436	18.3795	10.8734	12.9595	22.1358	20.5253	16.0579	13.1897	17.0881	12.3864	12.377	12.9847	12.7115	12.3398	12.0134	12.041	12.3984	11.3266	16.2355	15.8865	12.0384	11.6769	11.9891	12.3121	9.58023	14.2117	13.9903	11.6814	11.5175	14.6387	22.2514	15.1824	13.6771	22.7295	22.3425	14.0336	18.798	15.1052	15.1233	16.5468	20.0832
TRAM2		860		ENSG00000065308	64.0468	45.8626	60.8388	57.2543	67.7579	48.9244	61.0192	38.8785	75.4725	48.3201	61.7259	51.1938	59.4979	47.074	46.251	40.9602	65.3503	53.8233	64.4095	55.9908	54.1809	54.3199	51.9774	53.4731	46.2313	73.9539	49.4724	65.2335	62.1865	92.9267	23.0621	75.2166	28.9487	61.6395	53.5787	58.4744	39.4733	36.4188	28.5786	48.6703	54.6996	29.804	38.5771	52.3435	82.9374
NTN1		861		ENSG00000065320	10.6472	7.75095	16.6985	10.253	9.13695	9.0418	5.7406	14.7894	9.24081	12.1675	6.35258	16.0512	6.76335	8.19942	13.4533	5.68428	6.16021	3.21291	11.7293	8.16533	9.34011	4.55784	11.7038	9.83198	13.8646	3.66601	6.59172	0.805814	21.0629	3.51934	0.637578	51.4136	1.24034	1.80641	14.2584	27.3283	10.6041	8.85564	5.65291	7.15436	3.98398	3.59002	10.5388	2.3269	0.535551
GLP2R		862		ENSG00000065325	4.42267	8.32635	8.02768	14.1264	3.13985	4.96477	8.7122	7.7697	4.21634	8.62997	5.78791	19.8963	10.3574	7.96681	15.096	7.2168	8.34398	7.67686	13.0686	12.8312	8.55488	8.87757	13.9106	12.0556	11.726	3.05501	6.40798	10.3257	13.0624	10.2356	10.347	10.982	10.0335	4.00478	6.26545	16.388	14.8674	13.099	8.97288	16.9572	3.66343	2.16756	18.422	5.14738	1.0711
MCM10		863		ENSG00000065328	5.65118	2.13236	7.38451	2.66904	5.58892	3.78112	1.62087	2.39991	2.70548	2.13806	6.84667	2.9062	1.07822	2.20977	2.2375	3.53874	2.67268	2.55895	2.43514	2.59635	1.36382	2.68708	2.83728	2.41111	2.47496	6.11002	4.15715	9.65103	3.75395	1.39699	4.09872	0.777031	5.91377	9.40696	10.0299	1.47358	3.65734	5.90376	2.46754	0.791107	2.5644	2.59656	2.09658	1.7393	6.84045
DGKA		864		ENSG00000065357	76.8643	119.175	62.2681	103.149	77.303	84.2039	115.42	103.466	91.4594	110.246	85.0188	94.5632	110.337	160.208	95.8158	145.005	92.012	94.1127	133.486	131.962	114.148	158.708	99.3836	123.878	79.3429	142.68	57.1206	80.6751	35.3313	36.8859	151.908	83.2201	188.598	90.1671	49.9689	59.3898	71.1774	33.3194	11.6199	159.563	70.4523	269.026	94.2903	116.11	52.6301
ERBB3		865		ENSG00000065361	319.497	506.587	158.815	469.752	223.62	317.055	404.644	406.004	204.844	406.231	244.539	335.509	432.56	279.798	393.063	198.615	419.481	343.014	377.325	290.716	506.598	391.634	376.334	346.986	227.576	1.222	286.614	0.131179	174.873	4.29843	0.546496	225.443	0.531575	0.238582	170.328	66.2665	216.237	177.593	3.49942	429.434	236.016	0.564469	360.976	0.517088	175.174
ANKRD44		866		ENSG00000065413	14.7422	12.4557	30.5385	13.1174	24.6478	7.36496	18.3024	12.2695	16.3032	11.0401	16.6579	18.1079	14.2455	65.8861	13.8498	70.524	14.8627	22.007	18.9941	39.7731	9.50543	23.3334	12.019	22.6109	20.8329	59.4256	11.8054	46.4936	17.258	22.4862	99.9723	15.3593	94.2438	56.7485	10.4166	27.3952	36.6816	6.23585	12.9658	19.9497	11.5856	93.0923	19.8197	28.6279	6.18318
KARS		867		ENSG00000065427	127.52	100.559	123.607	81.2106	109.141	101.17	104.209	91.7664	133.834	98.6616	130.687	104.757	88.5117	72.2247	78.3124	81.3353	90.969	98.1786	75.2459	78.1539	96.8314	88.1295	85.5519	75.7089	113.92	95.2937	127.08	116	107.964	74.1211	103.652	81.4329	92.4719	105.641	115.331	78.3678	105.435	108.703	110.77	77.7349	107.476	75.5034	96.5546	117.943	171.011
ADAT1		868		ENSG00000065457	11.3433	9.57869	13.84	12.3036	14.1607	13.1517	15.0269	10.5296	13.7382	9.95168	11.2935	10.6859	10.7495	12.5899	13.2267	15.6039	11.8315	12.2545	14.3673	15.691	13.7622	12.9932	14.3046	14.8953	11.8221	17.8096	16.0314	16.566	12.298	12.6535	15.5751	9.58339	18.3836	16.6156	13.1239	12.6817	14.2614	13.9476	15.6128	13.896	13.3944	19.1016	9.89587	18.6387	13.4862
PDIA5		869		ENSG00000065485	26.4541	11.9141	27.418	13.0523	27.3167	19.8262	20.0246	15.5694	24.3142	12.2064	26.2221	18.0631	12.7752	11.3978	14.4163	11.1456	13.7545	11.0035	13.028	11.3637	13.2249	11.4966	14.0682	14.8685	23.428	17.6285	28.1124	29.4778	32.1719	44.9186	11.2942	27.1184	13.0236	21.4895	29.9865	25.2295	19.5851	31.1792	9.01774	8.94295	36.7946	8.76056	15.8502	18.2861	38.1946
TBC1D22B		870		ENSG00000065491	21.0077	23.5913	15.841	19.4645	17.5831	24.9883	25.4612	20.2192	20.4844	22.0025	19.4107	18.6444	22.4465	15.4684	17.7017	13.6255	30.3773	23.7414	21.1857	20.6955	27.9377	24.1837	22.6194	18.8603	18.1177	9.54974	16.33	12.5557	13.4021	13.352	10.9117	19.892	11.9826	9.45809	16.3211	13.6865	15.9062	19.3348	13.0107	32.6762	16.3481	12.5312	17.6113	11.4465	17.8923
NDUFB4		871		ENSG00000065518	59.9517	50.9058	43.4495	47.4895	49.8921	48.9573	51.6991	47.5182	63.7018	67.6014	57.9497	49.9866	49.2712	35.5308	45.9961	34.7187	51.824	50.4398	40.4234	38.0045	63.6037	52.109	49.3372	40.4799	48.3218	32.1568	62.3572	34.5751	43.094	39.868	25.7946	51.051	27.3318	27.9312	62.2678	31.2131	45.0999	97.5966	76.2694	58.1292	58.5462	24.3173	46.7678	42.4953	88.6825
SPEN		872		ENSG00000065526	77.7243	84.6174	73.8689	89.2177	82.7663	97.4213	70.6769	81.4168	58.8179	69.5063	78.1015	86.4259	102.659	107.232	100.546	110.035	110.069	94.0274	104.955	110.89	97.7406	87.3812	89.0197	90.4971	59.327	77.1899	73.198	65.5895	65.9405	108.186	113.598	75.5274	102.683	84.5774	70.5702	74.2373	73.2982	62.4323	100.765	90.0142	71.1163	113.616	81.0119	105.98	87.9278
MYLK		873		ENSG00000065534	55.0376	74.3956	100.001	105.102	56.737	46.031	64.835	81.1468	92.6189	75.6483	70.9019	67.4238	72.1424	72.1956	81.7961	60.5487	64.3725	49.8996	68.184	74.8802	84.309	61.8369	68.6464	75.3339	116.371	55.126	68.2369	197.125	232.558	199.77	66.2353	1126.98	80.3564	55.0444	110.69	191.588	100.393	72.5056	70.7511	88.3632	40.6641	68.5943	79.1669	75.4714	14.679
ZC3H15		874		ENSG00000065548	69.4113	79.3711	63.2686	75.905	61.1328	67.5012	68.5157	70.9772	70.3426	72.344	64.4434	68.7651	77.7949	60.3326	60.1009	54.4464	73.2054	71.9919	61.7715	55.7274	93.0705	66.2587	70.6956	62.6621	56.4195	40.4845	81.5122	64.3714	69.3038	41.0232	53.2287	51.3618	50.1674	64.4684	96.9469	39.8537	62.4128	81.8778	47.9152	84.6141	66.7889	39.829	63.5963	58.3605	153.849
MAP2K4		875		ENSG00000065559	28.4197	29.9207	26.346	29.5222	26.2491	27.9803	31.3031	26.099	33.8361	30.166	29.6101	24.3226	27.4781	24.133	23.253	24.2418	29.921	30.8212	24.2297	25.7001	29.9628	29.4899	27.6241	27.6474	25.6627	19.7557	37.5751	22.5253	25.6492	24.0444	25.8857	28.8797	24.0538	22.0859	32.9516	20.1166	26.2506	37.5996	21.7144	42.1007	30.3836	19.0565	25.3826	16.5938	37.732
TMEM206		876		ENSG00000065600	4.17696	2.70776	5.28826	2.5063	4.1132	3.78112	2.76899	2.27991	4.81365	3.69301	4.27035	3.7557	1.73168	4.15786	2.37911	5.26631	3.38974	5.26007	3.4092	3.61231	2.56233	3.02722	2.67965	3.13445	3.96474	6.53998	2.82502	9.74473	6.18298	3.73426	8.8168	2.5901	8.23941	8.14588	4.17697	4.26446	6.70872	5.68237	2.60213	4.09312	2.95364	7.99289	3.82976	7.35676	5.50157
SNAP91		877		ENSG00000065609	0.245704	0.203082	0.95284	0.0325493	0.565172	0	0.0337682	0.0599977	0	0.194369	0.247045	0.134132	0.196039	2.26792	0.141614	3.76165	0.0651874	0.710821	0.324686	1.76853	0.247968	0.680274	0.0788133	0.696543	0.696834	0.316816	0.0229677	3.82293	1.00219	0.241787	4.15337	1.34685	4.09756	1.65303	0.154703	1.22799	0.541026	0.0368985	0.358915	0.034396	0.0457929	1.35473	0.307499	0.141024	0.0243432
SLK		878		ENSG00000065613	62.204	68.4385	70.6531	76.556	60.6618	74.3401	65.9493	67.0774	74.1021	66.5907	68.2197	55.1731	77.4354	73.6785	77.8875	65.9822	78.1922	64.8553	65.5459	65.0969	71.332	59.626	74.5574	70.4045	53.8965	43.9695	112.151	61.0545	68.2506	83.5777	51.0974	86.4836	54.9958	60.5829	86.453	73.9024	73.8392	92.5046	97.8941	85.3708	96.7604	46.8284	73.8836	58.5015	170.403
CYB5R4		879		ENSG00000065615	24.1609	26.7391	32.5633	29.4246	25.5897	24.9225	31.8097	23.5791	41.2147	25.1124	34.0922	24.1438	24.7989	27.3895	25.5471	29.5081	26.4335	27.8357	24.2297	27.5062	27.6071	21.9048	24.7474	27.4331	27.5129	20.1631	45.4989	33.5069	28.9105	17.14	40.7686	17.0947	32.9798	32.8392	35.7621	21.1883	38.1099	31.0317	11.3507	36.6317	32.6045	27.1848	27.7308	22.7284	44.0856
COL17A1		880		ENSG00000065618	124.94	135.523	155.027	371.29	153.79	188.3	183.665	109.646	296.303	202.765	173.143	104.042	196.856	123.224	261.362	179.807	277.177	290.214	192.579	190.098	456.839	397.45	289.048	272.509	89.9637	0.135778	186.038	3.26074	20.3665	2.01489	0.346114	120.259	0.265787	0.221541	125.773	9.48898	71.4587	63.2072	0.0897288	250.196	251.838	0.112894	175.386	0.258544	111.687
GSTO2		881		ENSG00000065621	11.1795	10.4587	9.90954	12.0107	14.4119	19.5961	11.6838	19.6792	12.7193	15.083	10.7994	9.25512	14.997	8.89724	14.0481	6.15797	13.5264	8.81418	14.9355	9.18129	15.3327	9.52383	15.6839	14.4399	11.1493	0.316816	13.9414	0.580936	10.3786	0.698495	0.47363	5.64643	0.664469	0.494206	11.5511	6.25156	8.37508	21.8808	0.762694	7.6359	14.6766	0.632206	10.7345	0.376064	12.975
SEC61A2		882		ENSG00000065665	3.27605	2.60622	2.92998	3.09219	2.19789	2.66322	3.47813	2.12992	3.61902	2.33242	2.57633	1.92256	3.56138	7.29806	2.71898	3.2601	2.41193	2.18933	3.65272	4.02622	1.44648	2.7211	2.64025	3.16124	2.4269	4.1865	1.67664	4.40387	3.46519	5.31931	4.2991	3.67795	5.42649	3.88548	2.39789	5.24685	3.48421	2.73049	2.60213	2.64849	3.11392	6.88653	2.01272	4.30124	2.60473
PRKCQ		883		ENSG00000065675	5.40548	4.16318	5.95525	3.45023	5.11795	2.10427	4.72755	3.35987	4.1812	5.40345	5.50557	7.24314	3.36534	9.53691	3.51202	10.8113	3.52012	5.6297	4.5456	5.41847	2.39702	6.93879	3.94067	5.27766	7.95352	18.2169	4.06528	15.7227	4.50135	3.14323	19.9107	2.69371	20.8422	8.60601	3.66129	6.74275	8.31016	2.73049	1.03188	7.18876	3.13681	21.1563	5.87043	8.39093	1.9718
TLE2		884		ENSG00000065717	2.82559	2.67391	5.88379	6.67261	10.6755	14.3025	4.08595	9.83962	4.91906	6.14205	10.6229	10.2388	6.59998	8.22849	9.62973	7.10534	6.06242	6.31209	9.57823	7.11174	8.05895	10.2041	10.2063	11.3858	10.7409	7.96566	22.4853	9.08883	11.6186	19.7459	5.00954	14.2197	7.53064	8.46967	5.69821	18.8886	6.18934	27.8215	31.8986	3.13003	8.31141	11.041	9.16905	27.1001	30.6481
ASB1		885		ENSG00000065802	19.5334	18.9204	20.9387	17.5766	22.4813	17.8206	14.9256	16.0494	17.5329	20.0589	17.999	23.1155	19.4405	30.617	23.5362	35.2202	17.1117	18.197	22.8498	24.496	16.2006	20.2041	17.8512	22.3698	16.724	25.4132	13.1145	16.1725	13.4531	21.4384	26.8694	20.7208	22.9906	22.955	13.8717	20.4069	14.4346	16.6781	22.3873	12.8985	12.9365	33.4617	15.962	25.9249	10.1755
FAM107B		886		ENSG00000065809	91.2789	67.3893	91.4012	85.442	104.714	78.3513	96.1719	71.9072	97.4326	66.2797	66.4198	53.5635	104.652	112.233	83.6937	148.265	88.7526	87.0329	85.4735	103.816	88.8964	88.7077	94.4184	93.7655	91.093	99.978	265.391	146.471	97.1442	74.3092	197.157	73.2741	173.382	88.7015	72.968	97.3681	143.026	171.91	79.2305	51.5251	100.859	133.779	80.4249	77.5633	264.879
ME1		887		ENSG00000065833	14.4556	10.7633	17.3179	10.6436	10.9895	8.28558	15.8711	12.3295	40.3012	12.1286	12.2111	7.64554	7.80889	6.25133	8.07198	6.60379	5.44314	6.88074	13.9209	11.2508	17.3577	16.0885	11.4279	9.08186	10.8129	20.0725	28.388	14.8232	19.6361	17.5161	2.76891	16.6026	5.44864	13.1902	46.4366	8.88615	18.5464	9.04014	65.2328	19.7777	48.2199	8.06062	11.4334	24.7497	29.3093
TBC1D1		888		ENSG00000065882	56.8395	48.2996	54.9312	37.3341	51.933	42.3485	53.8265	45.1182	68.6209	37.2022	49.409	44.9343	28.1316	38.6419	38.8022	51.9944	42.6651	48.6486	38.7594	45.342	49.5109	50.0001	33.9291	35.2826	49.7395	63.25	50.6437	76.0839	57.4644	78.1509	74.6695	120	61.1754	58.8958	56.6985	49.6329	55.0765	37.7472	53.7475	49.9773	59.1873	53.4665	41.0371	50.9332	37.732
CDK13		889		ENSG00000065883	34.849	40.684	35.8744	43.9416	37.6153	45.3734	36.7736	38.0385	32.7118	39.3402	36.8097	38.8089	41.0702	50.3886	41.946	53.0532	44.1644	41.5688	40.0581	43.3854	40.7907	42.3811	39.1308	41.2836	38.7344	42.7701	47.8646	42.146	39.1702	43.9246	65.2152	42.4	58.5397	42.4165	41.2798	42.5553	45.9656	35.6809	41.0509	51.3876	44.0756	61.0078	43.2735	45.5508	40.1907
MTHFD2		890		ENSG00000065911	41.5649	13.8096	56.694	14.0939	41.6971	27.1254	27.1159	16.6794	64.3694	12.634	51.5971	25.5745	12.8732	16.6024	15.7758	26.2201	18.1873	22.9737	12.9063	15.8415	13.3903	14.1837	20.4915	21.3249	34.4813	44.3995	42.8117	67.1262	40.1894	34.7367	36.1234	14.7377	40.7762	98.6708	82.4823	32.5304	40.9881	50.4034	22.2527	13.0017	54.5851	25.5366	22.3076	53.5657	113.926
SLC9A7		891		ENSG00000065923	7.86252	3.45239	14.5785	2.60395	11.3976	3.78112	6.41596	2.81989	12.5085	2.56567	9.28183	5.09702	2.02574	15.4975	2.63402	20.2015	3.19418	7.02291	5.92552	13.6214	2.19038	7.51703	2.83728	4.98296	9.08287	14.4378	2.91689	10.6068	5.50353	4.51335	36.852	3.65205	22.0161	13.5651	4.51216	6.98835	12.3138	1.25455	0.987016	2.16695	17.3326	33.9359	5.56293	11.893	2.26392
FOXJ2		892		ENSG00000065970	18.1002	20.7482	19.6523	20.8316	22.7325	21.1414	18.0998	18.6293	18.833	18.9704	19.0578	21.7741	22.3485	26.0811	21.6669	22.8207	22.9134	20.8128	20.577	22.2759	18.143	20.0341	18.9152	21.191	17.7332	23.8065	17.2717	20.5576	20.1117	42.447	31.1867	31.0554	27.7305	23.0914	16.7079	26.7701	18.3949	14.907	40.3779	19.6745	19.9886	33.2134	23.8172	26.207	14.7764
YBX1		893		ENSG00000065978	146.808	126.452	140.806	129.026	146.725	143.748	110.152	144.354	134.009	147.176	162.52	142.404	127.033	102.231	127.566	121.348	153.516	154.646	124.801	112.283	132.539	112.279	132.209	114.099	163.876	157.571	204.389	183.088	179.612	148.484	144.53	131.94	134.289	207.669	235.793	125.589	168.8	230.579	209.337	123.791	147.59	116.823	154.336	215.485	274.543
PDE4A		894		ENSG00000065989	8.43583	4.73857	10.9815	5.59848	7.97521	4.4387	9.25249	5.99977	17.1113	8.74659	7.23489	8.58446	4.80296	5.3209	5.9761	7.30039	5.63871	7.3641	7.02133	7.03648	4.05014	3.94559	6.34447	7.15297	9.39524	9.91181	10.3584	9.33245	8.81585	31.3786	7.63272	21.5497	11.2738	9.28767	5.85291	17.0578	11.4048	11.2909	18.3944	7.36073	14.9743	10.6572	8.19065	21.0831	14.2895
PPP2R5A		895		ENSG00000066027	83.5393	91.6237	68.6998	86.2557	71.9966	80.7187	85.67	84.9267	78.3888	85.7555	80.1132	66.1719	92.6938	69.3171	77.9442	65.4249	86.8622	82.0856	66.1141	65.4731	100.716	67.177	75.4244	69.7615	73.552	56.099	116.997	58.5246	76.0133	80.6225	58.7483	76.0455	64.0548	52.3347	107.544	57.626	78.1675	92.9843	222.303	91.1149	88.5634	61.7755	89.6778	59.8882	143.017
CTNNA2		896		ENSG00000066032	0.69616	0.372317	0.524062	0.162747	0.282586	0.558948	0.0337682	0.299988	0	0.427611	0.952888	0.62595	0.294059	0.174456	0.991296	0.445826	0.391124	0.454925	0.243514	0.112885	0.537263	0.136055	0.748727	0.214321	1.34561	0.0452594	0.275612	0	2.53095	0.0537304	0	1.89078	0.022149	0.0340832	0.876648	1.161	0.324616	0.368985	0.448644	0.240772	0.0915858	0.0225788	0.419316	0.023504	0.340805
ELAVL1		897		ENSG00000066044	46.7656	37.4009	45.2599	35.4137	49.6096	48.4312	34.8826	38.1285	42.1634	36.2303	51.4206	43.593	32.1177	33.4083	36.8762	42.4927	41.6221	41.9384	38.5159	39.9612	36.5339	35.9865	33.2592	32.6304	44.5493	38.2895	51.6083	52.6965	46.5932	38.2829	52.1175	36.8831	44.8738	47.8187	57.1626	32.8877	40.9232	44.9424	41.3201	35.2559	47.1438	38.9032	39.6394	44.07	75.6832
TIE1		898		ENSG00000066056	9.951	5.41551	17.5084	6.37967	8.60318	7.92391	7.49654	9.77962	9.62731	10.7292	7.94073	9.88107	6.86137	8.83909	9.62973	7.52331	3.38974	4.09433	8.2389	5.87001	5.16599	4.79593	6.77795	7.31371	11.5819	39.6472	3.69779	71.9986	12.1112	139.887	12.8973	28.6984	23.3893	31.7144	9.69469	58.4521	9.39221	10.6637	142.579	4.54027	6.31942	23.4368	7.93906	50.6512	2.84816
DIP2B		899		ENSG00000066084	40.4183	33.6439	53.5734	44.853	42.3565	45.0775	41.3323	35.1286	57.6584	37.2799	43.3035	30.135	46.4286	47.1612	42.5974	46.0315	49.2165	41.0001	43.0209	52.7172	43.8489	46.8709	45.9088	46.6416	35.106	44.1506	56.3167	44.9757	37.6245	40.056	63.8671	36.2356	56.4355	59.0662	54.1201	36.393	48.1297	41.8798	38.718	35.4966	61.7517	51.6602	40.3382	38.7346	73.614
SMARCD1		900		ENSG00000066117	39.4354	43.1549	39.0903	45.4063	44.3032	41.4937	42.109	40.6184	41.3201	42.9555	38.8566	42.4305	40.09	43.0324	36.9895	41.2389	44.2622	44.9239	48.6623	50.7981	43.8489	47.8573	39.5643	43.6679	44.6214	48.5407	40.4001	40.7592	38.7286	47.1216	54.267	43.6174	44.5194	35.9407	38.753	41.2826	39.8412	39.5183	44.9092	55.9966	38.1226	49.1088	38.9126	43.2004	39.6308
KDM4A		901		ENSG00000066135	70.6808	71.3494	45.9984	62.2994	63.1109	69.3424	76.3162	63.4775	59.4504	64.8414	71.996	66.8873	55.6098	44.5153	57.3252	48.9015	64.8614	64.0023	60.2698	54.6738	76.3327	58.6056	58.5583	52.6158	48.7784	29.8486	69.5002	36.7301	48.3598	34.6561	35.0486	56.1535	28.9708	25.2556	41.0735	30.1415	50.5751	35.6071	23.2846	65.5931	48.2886	28.3364	54.6789	27.4762	52.4597
NFYC		902		ENSG00000066136	33.0881	30.8007	31.3008	33.1027	35.7314	32.6491	34.8826	33.3287	30.8144	36.5802	33.3158	33.8013	28.6217	27.3605	30.9284	33.0747	34.8426	34.9155	34.5385	34.3546	33.5583	34.1838	34.3626	32.4696	36.2834	31.7268	36.7712	30.3586	28.5708	38.0411	37.8539	37.9968	37.3431	25.9203	29.4451	32.1286	34.2578	33.7252	41.7687	34.052	31.8718	37.6388	32.8744	36.8778	37.0991
ZMYND12		903		ENSG00000066185	1.22852	1.01541	0.762272	1.36707	1.00475	1.15078	1.14812	1.07996	1.08922	1.32171	0.741135	0.938926	1.40495	1.16304	0.793037	0.61301	0.749655	0.852985	0.892886	0.63968	1.11585	1.70068	0.906354	0.830494	1.44173	1.28989	1.88335	0.787074	1.3589	0.994013	0.491846	1.81307	0.797362	0.630539	0.773513	1.58522	1.51487	2.32461	2.60213	1.03188	2.03778	0.564469	0.698861	0.705121	0.949387
SLC9A3		904		ENSG00000066230	133.581	213.744	74.917	216.648	128.765	170.775	169.213	126.205	88.2972	137.224	180.272	120.585	192.216	112.466	198.033	102.568	258.989	203.522	156.336	158.641	248.629	215.885	149.194	148.766	68.1696	0.0905188	807.268	0	38.4738	0.779091	0	105.832	0.0664469	0.0340832	123.814	3.72861	66.2216	63.2072	0.269186	275.787	91.6087	0.135473	144.748	0	110.957
NGEF		905		ENSG00000066248	50.4921	84.482	24.6071	75.547	28.3214	44.1569	59.2294	59.0377	27.6873	70.0894	33.1746	50.4784	83.6434	47.6555	71.6565	33.6598	71.6083	61.0453	74.0284	63.2907	85.3835	77.109	65.9274	62.3139	36.3795	0.181038	27.2167	0.224878	20.0098	0.805956	0	35.5362	0.022149	0	19.312	9.26571	29.7564	12.6931	0.269186	64.3548	26.0561	0.0225788	50.1502	0.164528	27.9704
ASPM		906		ENSG00000066279	19.861	11.5418	30.9435	19.5621	25.2444	24.1663	11.7851	13.7695	11.3841	11.4678	29.0807	13.4132	13.2653	19.2774	21.5253	23.1272	14.1131	15.4675	10.1464	13.0194	10.2493	9.79594	16.3538	14.9489	11.2695	23.1049	11.369	35.4183	24.0865	1.37013	19.4006	2.35699	21.7503	17.2802	26.5057	4.86729	20.9052	15.0177	0	2.5453	15.3864	9.55082	17.6952	1.05768	21.9089
CD84		907		ENSG00000066294	14.2918	9.68023	36.994	14.2892	25.4955	6.6745	15.6685	9.44963	18.7627	10.8069	9.8818	13.4579	9.83463	42.887	11.1875	42.6321	10.6907	22.6325	16.3966	27.3181	6.44716	17.0749	12.0584	19.9854	22.9955	69.8353	17.1798	56.2196	21.8782	16.7908	79.3147	9.14307	76.8126	79.7888	12.5825	25.6314	49.6013	3.21017	7.04371	22.2542	9.04409	74.7809	17.8908	29.6151	4.18704
ELOVL1		908		ENSG00000066322	71.0084	60.8907	65.2457	70.8599	64.8692	69.9014	75.4044	74.2471	88.2269	68.962	68.7138	57.9004	59.6612	46.9577	68.3994	52.2452	64.7636	65.3955	58.7681	61.8608	75.7541	78.4016	57.9672	56.554	52.6951	37.8821	118.927	38.6416	45.7948	48.3305	31.4235	49.2897	28.0849	37.7983	70.4155	33.2003	44.1477	73.5756	62.7653	58.026	83.0454	29.9395	55.5455	54.2473	175.685
SPI1		909		ENSG00000066336	23.0552	10.0864	39.7572	9.99264	23.486	7.92391	37.6178	10.5596	52.3177	11.7787	23.9634	16.856	8.56037	16.8059	9.51644	30.5669	15.0257	24.2532	18.1012	24.3455	6.07521	15.1021	12.2555	18.8335	48.9466	39.7378	14.7912	37.536	35.0765	55.3423	54.4674	21.472	43.7885	57.9926	18.1776	22.7289	44.1477	9.9626	19.6057	16.6476	12.9823	38.4968	23.2022	112.96	8.93397
ZNRD1		910		ENSG00000066379	17.6088	15.7388	15.6504	12.857	13.9723	13.1188	16.9179	14.1594	18.1654	16.8712	13.7639	13.5474	14.5396	13.8983	13.5666	14.4057	13.9501	16.9744	14.8138	13.7343	15.002	17.8232	12.7284	13.154	14.9939	15.1619	14.3778	14.1111	11.4657	10.7729	14.6097	14.7118	13.5773	10.225	11.3706	9.57828	10.6041	21.0691	13.7285	13.6208	12.2267	10.3637	10.1754	11.5875	26.5341
MPPED2		911		ENSG00000066382	0.245704	0.101541	0.381136	0.0325493	0.0313985	0.0657586	0.0337682	0.149994	0.140545	0.0777475	0.176461	0.402397	0.196039	0.203532	0.254905	0.13932	0.0325937	0.0568657	0.0811714	0.376282	0.0826559	0.136055	0.11822	0.187531	0.456546	0.79204	0.29858	0.618416	0.475614	3.17009	0.236815	3.47074	0.487277	1.60191	0.128919	0.781445	0.194769	0.516579	1.79458	0.034396	0.0686893	0.270945	0.0838633	1.12819	0.0243432
CLDN18		912		ENSG00000066405	6.83875	2.30159	1.45308	0.45569	5.71452	6.04979	2.53262	2.24991	97.292	0.971844	4.97619	2.45909	0.555444	0.261684	1.84098	1.11456	1.33634	1.47851	0.243514	0.0376282	0.123984	2.04082	0.157627	0.375062	3.58028	0	0.160774	0	3.15944	0	0	0.98424	0	0	3.48081	0.960061	2.20739	0	0	0.412751	146.629	0	2.99112	0	0
ZBTB11		913		ENSG00000066422	20.1477	21.5267	22.6538	28.4807	22.7953	23.6073	23.604	25.979	21.7844	21.4972	21.2106	23.3837	29.7326	40.0376	28.6909	37.0871	27.4765	28.1485	23.905	30.3284	25.9126	23.1973	22.5012	27.9153	18.6223	25.0285	23.473	31.7641	25.2755	19.3161	43.8836	21.213	36.9223	35.4295	21.1685	21.3669	25.3633	19.261	13.4593	26.4505	26.7201	33.7778	27.8426	23.2455	32.7173
ATXN3		914		ENSG00000066427	12.449	16.3142	14.769	14.9401	13.3757	14.5326	13.1696	17.5793	13.5977	14.4222	12.4581	13.905	15.7485	25.645	18.3815	20.4801	14.4064	14.7282	15.3414	16.7069	13.0183	13.5715	14.5411	17.0653	11.5338	17.9227	16.307	17.8029	16.3068	23.7488	18.0161	14.5305	21.9718	20.1091	13.9232	22.4163	16.3606	17.1209	29.4759	12.245	17.1723	23.1658	14.8718	16.6173	16.4073
GOLGA5		915		ENSG00000066455	58.2318	44.4072	42.9254	47.6197	45.465	46.3598	54.5357	38.3985	55.7611	39.5735	47.6444	43.9954	47.8989	29.7447	35.7716	30.6784	49.9661	41.0286	36.8924	36.236	53.2304	44.9321	47.9973	41.739	50.3162	29.9391	62.1275	38.4917	49.1241	43.1724	27.3612	49.9631	25.8478	32.5665	63.4281	37.3977	48.9304	58.0414	42.4866	74.8456	62.9652	23.9561	43.4412	39.8628	74.6364
FGFR2		916		ENSG00000066468	26.2493	22.5082	21.4389	25.714	22.3243	21.7332	33.4305	23.7291	10.4003	19.1648	21.4223	21.5059	27.6415	19.8589	34.8653	17.025	41.7199	25.3621	29.8711	20.0182	26.1193	16.4966	36.9241	33.3537	16.9403	1.6746	107.19	11.2627	34.0404	4.43276	3.42471	34.9146	3.34449	1.38037	17.9197	20.2283	32.2884	38.1531	4.35184	14.8591	15.6841	2.39335	20.1272	0.5876	41.4079
LRRC40		917		ENSG00000066557	16.3393	21.9328	17.6514	28.0901	16.9552	22.3908	19.383	22.5291	15.8464	20.1366	20.293	21.64	23.59	18.754	22.7432	17.7773	24.9342	25.1346	20.3334	21.4857	27.6071	17.7551	23.0529	21.4857	14.7777	8.28247	19.4077	16.5098	15.984	9.99386	13.5167	11.8627	12.6692	16.0361	25.9642	8.77451	18.2867	16.6781	9.33179	30.4748	16.3481	8.60251	20.267	6.60463	22.4201
ISOC1		918		ENSG00000066583	39.1897	44.8811	25.5123	37.8874	28.9494	39.5867	28.5679	31.9488	27.7576	37.5132	33.5981	33.3095	37.7375	25.7613	31.3816	21.7897	42.5348	35.0861	32.0221	28.2964	41.7412	28.2994	33.3775	29.8442	26.2875	13.2836	26.3439	20.0142	31.9341	13.2445	14.4093	23.3368	16.058	18.6776	36.6387	13.0166	27.2461	29.5926	60.9707	39.5554	20.7213	12.6667	29.0726	11.752	24.0755
EML1		919		ENSG00000066629	7.94442	5.82168	14.5308	10.6762	7.34724	5.09629	6.31466	6.95973	11.4192	7.15277	6.38788	8.80802	7.12275	8.19942	7.16565	7.13321	7.30098	6.48269	6.37196	5.56898	4.38076	5.30614	7.80252	8.19778	12.519	9.45922	5.23663	11.1127	15.2876	29.7935	3.67974	38.5408	6.31245	13.8548	9.35951	26.7701	9.9116	9.11393	31.0461	7.15436	3.68633	7.04458	7.37997	13.8674	0.730297
TRMT11		920		ENSG00000066651	13.5547	13.708	11.982	14.875	10.7697	12.7572	10.8058	11.6695	12.7193	11.6233	9.81121	11.1777	12.4158	12.5899	11.0459	10.2819	10.9841	10.3211	12.7439	11.3261	13.8035	11.6327	14.1076	14.7078	11.9903	9.25555	10.9096	9.08883	11.7375	10.8535	11.7132	12.044	12.049	9.57738	12.995	14.6242	12.0324	11.3278	7.98586	15.4438	11.4024	12.7118	14.2009	7.35676	16.4317
THUMPD1		921		ENSG00000066654	36.0365	32.1546	37.0178	31.996	37.3328	35.5096	35.2878	34.8886	35.7335	33.2371	38.5037	37.0205	38.5544	45.7946	39.4253	49.5424	37.2872	35.7116	35.1472	34.8438	33.8476	33.5035	35.3084	35.2826	33.7844	35.5286	50.46	39.6723	38.3039	28.1547	46.5979	33.49	43.8328	42.9619	39.8875	32.9547	39.668	41.3263	34.725	36.9413	39.8856	38.542	37.0396	23.5745	50.0254
MSANTD3		922		ENSG00000066697	6.5521	3.85855	7.81329	3.48278	6.31109	4.50446	4.93016	3.62986	10.0138	3.77075	4.0586	4.11339	3.10395	3.72172	3.76692	5.15486	2.77046	3.75313	3.36862	3.27366	3.22358	3.53742	3.42838	3.67025	6.72805	6.49473	5.00695	11.1127	6.60764	15.4206	7.48699	9.29847	6.17956	7.78801	6.70378	7.30093	6.75201	8.70805	6.05669	3.57718	6.91472	5.08022	4.50066	8.53196	4.11401
KIF26A		923		ENSG00000066735	1.67898	1.1508	3.81136	2.311	2.19789	2.0714	1.18189	2.87989	2.77576	2.13806	2.32928	3.53215	2.77722	4.09971	3.4837	3.31583	2.34675	1.42164	3.08452	3.57468	1.61179	1.32653	2.67965	2.57185	2.76331	7.30939	3.00876	6.50273	4.16162	51.2588	1.9856	12.7951	7.28701	5.79414	2.32054	14.267	2.25067	5.86686	47.2871	1.03188	2.15227	13.3666	2.90726	15.7007	2.82382
ATG2B		924		ENSG00000066739	46.8066	65.6292	46.6653	71.5109	46.5953	43.8939	61.9984	64.0775	46.2392	63.4808	50.6795	52.8481	76.7493	75.6265	65.3406	52.5795	64.6985	54.6479	59.8639	62.952	67.7778	57.109	65.5333	69.6276	42.7472	42.6117	49.2197	33.0759	42.6354	49.3514	43.9383	51.8798	46.6457	39.349	42.8784	53.9197	49.7095	29.9985	42.0379	55.2055	57.8135	52.7666	61.5557	28.6749	38.4623
ARFGEF1		925		ENSG00000066777	92.4665	115.757	78.8952	115.908	89.7996	110.211	107.45	106.856	82.9213	98.3895	85.0893	89.4662	133.241	102.26	104.483	88.162	122.226	107.05	87.3811	94.635	131.175	103.266	109.669	94.6763	67.9293	50.8716	112.955	59.2929	78.0856	43.9783	73.9591	72.9373	67.2885	66.2066	94.6006	48.1593	73.3848	90.6228	47.8254	121.521	103.767	61.5497	92.5571	42.7068	128.24
ZFAT		926		ENSG00000066827	7.90347	6.22784	6.78899	5.59848	7.19025	5.68812	7.73292	6.14976	8.67863	5.79219	6.67021	5.94653	5.19504	6.45486	4.24841	7.49544	5.96464	6.59642	5.31673	8.16533	5.9099	5.57825	5.83219	6.05457	6.58388	10.7039	5.69598	12.6494	7.89859	7.28047	11.276	5.54282	12.3813	9.61146	5.85291	7.09999	7.27139	4.42782	12.1582	5.9505	5.1517	13.3892	5.3393	9.73066	4.89299
MTFR1		927		ENSG00000066855	21.7857	24.6744	14.4117	25.0955	16.233	25.7116	16.5464	21.2992	20.4844	23.7907	21.2459	20.7905	20.3881	14.7706	20.8172	12.8453	24.0215	19.4481	16.3155	17.2337	29.2602	17.9592	24.0381	19.7443	13.9847	5.54428	21.4748	9.53859	16.4936	7.49539	4.82738	15.1521	3.58813	9.03205	21.6326	9.02011	14.954	19.2241	12.5172	26.1409	21.7745	5.37375	19.2886	9.87169	29.6501
STAG3		928		ENSG00000066923	0.900914	0.913868	2.02479	1.04158	2.66887	0.624706	1.82348	0.809969	1.54599	0.855222	1.3411	1.43074	1.20891	3.7508	1.04794	5.99078	1.043	1.6491	2.23221	4.6659	0.991871	1.19048	1.41864	2.7058	3.34	5.90635	1.21729	6.78383	2.44602	1.61191	13.5895	1.01014	11.2074	11.4349	1.2634	2.16572	4.82595	1.32835	0.71783	1.89178	0.412136	6.32206	1.64931	8.767	0.389492
FECH		929		ENSG00000066926	14.5784	12.9634	15.0311	14.2892	14.3177	12.79	15.4996	13.5295	17.6383	14.6554	16.0226	16.1853	12.4812	12.3573	13.7082	13.2076	15.9057	17.3156	12.2163	11.9658	13.8035	12.9932	15.0139	14.4667	14.1289	14.4378	25.3793	14.5047	12.7397	14.5878	13.462	14.8154	12.8242	14.8432	17.0689	13.3292	18.2434	16.0509	19.202	13.208	17.1265	9.39277	12.7472	13.3033	14.8737
MYO9A		930		ENSG00000066933	18.1411	21.2559	22.9634	22.6218	19.0903	23.4429	19.9232	22.0791	18.587	17.8042	22.9752	23.2943	24.2108	35.996	29.0591	36.4741	19.7518	18.6519	20.4146	23.9692	15.622	20.1361	23.447	23.7896	19.7036	36.2754	40.6987	29.0843	24.9358	52.817	42.5356	44.3426	38.4506	34.6797	28.0785	41.7738	27.8087	30.0354	53.2091	21.1879	27.1781	38.8806	25.5783	33.8693	26.7532
DDX3Y		931		ENSG00000067048	0	0	57.8136	56.0825	44.7428	38.5345	48.7275	50.758	49.0501	52.5184	0	0.0447107	59.0731	96.4449	0.0849682	0.0278641	0.0651874	0	0	0	0	0	0.0394067	0.0267901	49.9318	68.7943	52.2744	0.0187399	0.0169862	118.879	100.701	86.9757	110.125	0.0511248	0	117.306	65.5507	49.4809	100.272	73.8481	0.0915858	0.18063	0.0279544	0.0705121	0
PFKP		932		ENSG00000067057	105.98	118.329	100.048	91.5612	73.8492	74.4387	96.0706	74.5471	123.258	102.549	127.193	89.958	68.3196	56.9016	83.2405	59.7406	74.9329	82.2562	89.5727	80.6373	73.0678	82.2791	96.704	92.6403	67.3045	31.3421	58.2919	34.3502	44.3001	51.7961	32.9537	58.1737	33.1348	31.2543	86.1951	43.7163	56.7428	31.622	31.5397	114.539	80.0917	47.2122	85.2051	36.9483	101.073
IDI1		933		ENSG00000067064	42.261	63.8015	46.5224	96.3134	50.4259	64.6736	50.112	66.8074	42.585	48.2034	87.3127	50.5679	52.9959	43.1196	43.702	48.4278	66.9148	75.8304	50.7727	51.8893	55.0488	50.8505	66.9913	60.1974	50.148	23.5802	102.643	42.0335	41.7521	41.1306	54.1759	33.49	44.9402	69.9898	117.626	31.3025	40.9016	68.5574	36.4299	49.6334	85.3808	35.9228	44.3637	46.1149	67.942
SP100		934		ENSG00000067066	71.7045	82.1804	73.6069	75.4819	63.0167	50.3053	91.4781	62.8776	89.4566	72.4995	74.2899	69.5699	77.1087	87.1116	58.3449	95.4067	70.9238	81.2895	66.8853	87.0718	78.5231	82.5852	92.1328	91.6758	76.075	105.749	56.6842	106.667	58.7383	92.6044	146.916	83.1164	124.3	110.395	52.1348	76.0011	86.9104	33.7252	97.7595	100.849	70.8416	131.928	74.9179	120.693	36.5149
KLF6		935		ENSG00000067082	98.2815	96.8361	114.246	213.393	83.4885	66.4162	116.703	76.767	162.821	85.6389	116.499	98.9449	106.319	92.9558	64.4626	70.1897	74.8025	85.7534	73.1761	87.1094	56.082	68.6056	69.9074	81.3081	149.651	162.662	534.481	113.77	117.63	833.923	120.994	290.817	229.087	205.777	359.065	395.009	331.259	222.904	436.082	1000.96	265.003	183.746	337.466	216.613	244.382
PLPP1		936		ENSG00000067113	41.5239	38.4163	56.8845	67.3445	39.3423	27.6186	54.2317	43.8583	63.9127	62.4312	48.1385	49.4948	63.0919	50.0106	53.0202	42.6599	56.5174	59.1119	53.4108	52.7548	53.2717	51.0886	56.5486	50.6066	59.1348	36.9543	96.3953	82.699	62.4413	119.711	21.0037	76.6671	28.55	78.3743	52.2121	87.9237	57.0458	49.444	161.153	74.9488	42.4271	37.0969	50.7093	100.033	52.8492
NEO1		937		ENSG00000067141	105.079	125.335	78.3949	143.477	98.6225	138.126	84.9608	107.546	81.6564	121.558	92.5713	91.8359	122.72	89.2922	129.577	79.747	120.238	102.216	109.825	98.9623	138.862	108.096	118.338	105.982	88.5219	11.858	185.234	27.5476	98.3502	31.3517	15.9941	83.9453	13.4223	17.9618	96.1734	47.6235	98.4451	167.888	20.503	198.121	139.371	10.9507	122.916	14.4785	107.816
TRAM1		938		ENSG00000067167	116.586	129.668	146.952	151.094	156.71	167.586	166.342	174.623	182.321	127.506	167.496	128.633	149.088	156.4	143.341	128.063	190.771	160.759	114.492	133.279	171.842	114.116	110.299	124.708	137.084	85.3819	210.866	254.394	229.144	82.2881	127.279	85.1367	108.751	166.922	265.547	77.2514	186.979	97.0062	58.1442	215.559	152.147	57.2823	134.824	65.6232	243.554
PHKA1		939		ENSG00000067177	7.53491	3.14777	5.26444	2.1808	7.56703	5.19493	7.53031	3.05988	8.81917	1.74932	8.36424	2.10141	1.56831	2.32608	2.01091	1.95049	2.93343	2.70112	1.82636	1.39224	2.23171	2.61905	2.67965	2.38432	4.80575	6.67576	4.86915	3.31696	4.02573	8.62373	2.6414	8.23653	2.83507	4.2604	5.10518	6.13993	3.15959	7.5642	17.8112	1.16946	9.50202	3.99644	1.70522	5.73498	7.86287
TNFRSF1A		940		ENSG00000067182	168.061	173.127	122.083	132.899	130.209	172.978	231.785	159.054	196.481	143.755	186.131	156.264	146.409	84.5238	120.003	82.6728	187.87	166.645	114.898	100.844	149.07	124.898	116.053	121.199	163.468	59.5614	171.752	76.8522	87.0204	174.731	36.1234	168.512	48.4619	105.13	168.084	96.7206	98.1854	97.4121	110.95	336.943	114.391	50.5764	172.227	257.369	150.587
CACNB1		941		ENSG00000067191	2.08848	1.6585	3.02527	1.82276	2.19789	1.47957	4.66001	2.4599	3.26766	1.71044	6.21142	2.28025	1.56831	3.95433	1.52943	3.81738	1.82525	2.04716	2.23221	2.85975	1.11585	2.38096	2.40381	3.2684	2.93151	5.11431	5.53521	3.11082	2.49697	5.74915	3.84369	5.49102	5.36005	2.98228	1.41811	5.51477	2.33723	3.46846	1.8843	1.54782	5.70121	6.36721	2.23635	3.31407	6.8648
EVI5		942		ENSG00000067208	13.3909	16.5173	14.8881	17.9672	15.0399	19.6947	17.9985	16.5894	17.0762	13.2948	13.9404	14.6651	16.3693	13.7529	16.9653	14.4893	21.8378	18.1401	15.4226	14.7503	19.5068	13.7415	17.1025	17.7886	15.1621	8.84821	20.8317	17.2782	17.7506	18.4295	8.94431	16.499	7.26486	13.4288	18.1002	13.2846	16.7718	15.4974	13.8631	24.6619	25.7814	7.54131	17.7231	9.19007	22.5905
STOML1		943		ENSG00000067221	10.811	10.1202	11.0053	10.8715	10.4557	10.8502	15.4321	10.6796	10.8922	11.1568	9.77592	9.21041	9.08315	7.21084	8.2136	7.77408	12.1248	11.7996	9.78116	9.14366	8.05895	9.65989	9.4182	7.71556	10.1882	6.94732	6.33908	7.62713	6.81147	9.08044	6.10254	10.723	7.26486	9.56034	8.45707	6.89904	6.42739	8.22837	15.1193	13.0361	10.0744	6.57042	8.49815	11.987	6.42662
PKM		944		ENSG00000067225	435.551	287.124	491.689	243.013	414.146	347.337	304.42	281.179	782.271	311.612	437.975	304.57	255.439	230.863	268.556	298.703	277.698	341.677	315.189	292.409	270.45	281.599	307.53	297.96	321.409	232.068	254.918	312.244	272.034	316.714	284.761	222.542	251.28	306.084	340.114	186.341	264.843	268.437	99.24	224.571	468.301	245.883	281.753	256.452	577.276
DHX29		945		ENSG00000067248	28.1331	26.2314	29.2284	31.4426	30.0169	30.9394	29.8173	26.399	34.9956	25.2291	32.9276	29.1067	32.2811	25.8776	27.0482	24.4925	30.7032	28.4613	29.3435	27.0547	33.1037	25.9184	29.8309	26.4419	28.5702	19.9594	39.1139	34.4251	34.9067	24.2055	26.6872	29.9675	26.2687	35.1398	42.0275	22.8405	29.4535	27.9322	25.7522	33.4329	36.4511	20.8402	26.4449	25.6664	50.8044
DNTTIP2		946		ENSG00000067334	38.8621	28.2284	37.4466	29.1642	34.7895	31.6628	27.1159	26.729	38.0173	31.5655	32.3982	30.8951	36.79	33.9026	25.5754	32.4059	28.9432	29.5701	25.6502	27.6568	34.5915	35.3742	32.5499	30.1121	38.1577	40.3035	55.1913	42.9705	34.8217	60.0975	46.3975	41.4676	41.042	48.2277	48.7055	49.365	36.9413	72.7639	46.2103	37.9731	37.7333	41.8385	32.4271	48.9824	69.1592
METTL22		947		ENSG00000067365	7.24826	7.44633	7.62272	8.16988	7.78682	6.6745	6.5848	6.23976	5.86774	6.41417	7.30547	7.0643	9.24651	9.62414	8.35521	7.74622	6.12761	6.19836	7.91422	8.76738	5.6206	6.80274	8.70888	9.53729	5.88704	10.0023	4.6165	6.59643	6.43778	11.7938	7.45056	8.59915	7.75213	6.52693	4.77	9.08709	6.05949	4.9813	16.196	6.32886	5.88438	12.0571	7.04452	12.5982	5.93975
TP53BP1		948		ENSG00000067369	25.676	20.5113	31.6343	20.2131	28.29	27.2898	20.396	21.4192	29.5846	20.2921	24.2457	23.1602	22.7079	35.0365	24.1593	35.5267	21.3489	19.3343	26.5025	30.2907	20.0027	24.83	23.644	26.4151	29.0988	40.7561	32.4303	41.5838	35.0086	66.572	42.3899	38.2817	45.4054	39.0764	24.3914	50.5037	31.0549	31.0317	35.4429	15.6158	34.3676	52.0666	25.0192	42.1192	29.3093
TRO		949		ENSG00000067445	1.26947	0.846174	3.09673	1.82276	2.48048	1.21653	1.08058	1.91993	2.56494	1.98256	1.90578	1.56488	1.60099	3.54727	2.18085	3.00932	0.749655	1.25104	1.74519	2.18244	0.867887	1.12245	1.73389	2.00926	2.18662	2.85134	0.803868	4.62875	3.41423	17.3549	1.71235	8.46964	2.90151	2.60736	1.05713	7.92609	2.532	2.25081	3.14051	1.03188	1.23641	3.36424	1.62136	2.30339	0.632924
RRP15		950		ENSG00000067533	8.88628	5.78783	10.7195	5.82633	10.3301	10.5543	4.96393	6.80974	9.10026	6.91953	9.91709	8.7186	5.88117	10.4673	6.82578	9.61311	7.43136	6.85231	7.22426	6.81071	6.3645	6.56464	7.80252	8.76037	10.4285	10.5002	16.1233	15.7415	14.2854	11.9819	16.7046	8.28833	17.099	20.1602	17.4814	10.1588	10.4959	15.7188	13.4144	4.36829	10.166	12.4861	8.8336	18.1686	25.0005
RHOA		951		ENSG00000067560	346.442	277.884	336.615	285.327	327.046	306.83	326.167	265.1	444.999	304.615	342.228	293.839	243.807	214.871	250.713	272.594	299.666	330.105	261.372	254.066	313.018	270.749	245.779	233.824	350.075	282.532	380.804	359.768	294.167	410.93	292.812	277.581	252.875	315.184	329.749	259.395	300.269	329.061	535.008	333.538	364.74	213.279	261.849	420.111	415.856
DHX8		952		ENSG00000067596	50.2874	43.0195	42.5681	40.0357	39.6248	41.3293	40.9271	33.6587	42.8661	35.2585	45.2445	41.2233	36.0385	35.2982	33.3359	37.0314	41.8829	35.7969	38.2318	40.8266	36.6579	36.1566	36.0571	34.5325	38.0135	39.3078	42.8806	37.1986	32.5116	37.0203	42.3716	35.329	41.4185	35.1739	35.9683	34.2943	37.3308	28.6701	32.9753	42.8918	40.0917	41.1385	35.6978	40.1214	36.807
PMS2P4		953		ENSG00000067601	0.941864	0.744633	0.571704	0.813733	0.879157	1.51245	0.742901	0.809969	0.737859	1.08846	0.564674	0.715372	0.849503	0.639671	1.10459	0.835923	0.912623	0.995149	0.811714	1.01596	0.909215	0.714288	1.14279	0.884074	0.76892	0.973077	0.826836	0.730855	0.747394	0.913417	0.655795	1.42456	0.664469	0.613497	0.567243	1.00472	0.714154	0.99626	1.2562	0.791107	0.801375	0.790257	1.06227	0.916657	0.462522
PRKCZ		954		ENSG00000067606	45.7828	65.4939	24.4403	62.5272	43.4241	67.9944	54.2317	57.2678	33.555	67.0183	44.4681	55.6202	60.086	38.3512	60.4407	34.7744	60.8524	58.7138	60.2698	53.1311	63.9757	58.1294	48.5884	44.5788	38.5662	9.02925	33.0275	9.22001	26.0229	2.49846	14.6643	34.1117	11.3624	6.66326	33.39	14.0883	32.9593	20.6263	1.2562	56.6501	32.1008	9.68629	44.755	5.2884	32.9608
ZFY		955		ENSG00000067646	0	0	11.172	11.8805	10.3301	15.2231	10.8396	13.8895	9.5219	10.0683	0	0	13.1019	15.1776	0	0	0	0	0	0	0	0	0.0394067	0	8.55424	10.2739	11.5527	0	0	11.6058	15.8119	12.0958	13.7324	0.0340832	0	10.2704	12.3787	8.89254	11.9788	14.6527	0	0	0	0	0
IARS2		956		ENSG00000067704	97.5034	87.799	88.6856	102.433	82.3581	101.17	74.3576	97.1662	73.8562	95.746	98.3239	107.798	104.097	77.3711	95.5609	79.9421	101.725	94.8519	84.3777	85.1527	106.833	80.1363	107.974	87.6573	81.4815	67.5044	156.938	72.0173	87.8357	75.545	66.3628	84.282	62.1057	76.2782	107.853	64.793	83.7725	159.106	138.721	82.3439	87.991	57.5307	85.876	80.7598	198.373
SYT1		957		ENSG00000067715	0.65521	0.609245	1.28633	0.358043	0.502375	0.394551	0.0337682	0.239991	0.0351362	0.583106	1.02347	1.43074	1.8297	1.33749	1.41614	1.56039	0.162968	0.341194	1.1364	1.35462	0.991871	0.578233	0.82754	0.723334	2.47496	0.565743	0.321547	0.899514	6.99832	2.12235	1.12942	9.47978	0.442979	1.38037	1.95957	7.54653	2.03426	0.553478	1.2562	0.447147	0.0457929	0.451575	1.73317	1.05768	0.292119
NAV3		958		ENSG00000067798	0.327605	0.0676939	0.71463	0.162747	0.156992	0.0328793	0.0675364	0.26999	0.281089	0.272116	0.176461	0.134132	0.163366	0.348911	0.368196	0.250777	0.162968	0.113731	0.121757	0.112885	0.371951	0.306123	0.315253	0.294691	0.841006	2.35349	0.918707	3.87915	1.88547	24.313	1.32981	10.2568	2.1706	4.85686	0.360973	3.75094	0.281334	3.17327	16.0166	0	0.160275	3.02556	0.335453	11.517	0.511208
IDH3G		959		ENSG00000067829	46.2332	41.1579	37.1369	39.4498	41.2262	43.6637	42.6493	41.3084	41.8823	46.9206	50.3619	50.8361	34.9276	27.0697	40.6148	31.6815	40.8073	43.5022	41.5598	35.9726	42.4851	37.347	39.2096	35.2558	38.0615	27.6309	43.2251	22.9376	29.6749	35.677	24.064	34.9923	23.5222	19.649	31.9203	24.1801	31.6825	35.1643	43.4736	40.828	36.9777	24.2722	35.8096	33.9163	44.5481
ROGDI		960		ENSG00000067836	16.3802	22.2713	11.3626	23.8261	19.6554	25.4486	19.5856	26.339	16.6545	28.4945	12.9169	21.7741	22.3811	16.8931	24.0177	16.8856	24.5756	23.4287	26.9489	23.2543	25.21	25.5103	19.861	19.3693	14.7777	9.11977	11.7824	9.48237	17.8695	11.0685	9.32686	22.4562	8.5052	7.36197	14.0006	11.0965	17.2479	12.1027	5.294	24.0772	11.8833	9.73145	17.4156	5.829	8.52014
PDZD4		961		ENSG00000067840	1.06472	1.28618	2.78706	2.08316	1.28734	1.41381	1.31696	2.4599	1.08922	2.68229	1.69402	3.04033	1.79703	3.57634	3.25712	4.09602	1.43412	0.938283	2.47573	2.55872	1.07453	1.32653	2.60084	2.49148	3.26791	8.48614	1.37806	6.09046	4.1956	11.6595	2.55031	11.7332	8.01792	4.90798	2.0627	13.2176	2.74841	2.21391	3.81347	0.515939	1.12193	6.97684	1.92886	5.05336	0.82767
ROCK1		962		ENSG00000067900	60.4841	60.2814	74.5121	65.0661	65.7484	66.0216	63.8219	61.0176	65.4235	61.6149	53.3264	60.5383	68.3196	92.5488	65.9353	91.5614	63.4273	68.2957	59.6204	70.139	64.1823	59.3199	66.8731	67.779	59.9037	76.511	71.5213	98.3281	76.7947	94.5655	114.673	74.077	97.987	113.258	84.7512	82.6992	82.8636	61.6574	90.6709	71.9907	69.8799	92.2343	65.1059	75.8945	79.7241
CBFB		963		ENSG00000067955	16.2983	12.5234	28.3946	16.9907	23.7686	16.604	17.0192	16.1994	22.698	13.2171	22.2693	16.9007	13.3307	30.617	16.0307	40.0407	16.3946	19.5049	18.7506	22.5769	11.8198	14.1157	14.2652	19.2353	23.0676	23.1049	21.9571	62.3288	31.1357	19.7997	63.5939	15.1003	54.3092	54.4479	27.3824	16.0085	36.2487	23.5782	12.3826	21.8758	26.1248	31.6554	20.2949	25.1728	31.9627
PDK3		964		ENSG00000067992	14.3737	22.6436	10.7671	26.8857	10.7697	11.6721	15.4658	16.2294	11.349	17.7264	12.9522	13.7262	21.6296	16.7477	16.8237	14.0992	16.8835	18.1117	14.895	15.6533	22.5237	18.2654	17.4178	13.9041	11.0052	7.87514	11.6676	9.53859	9.95392	9.32223	11.8407	14.4787	9.39116	9.78188	9.69469	6.78741	13.4824	11.254	5.60805	30.4748	7.41845	7.63162	16.7447	5.00636	12.2447
HYAL2		965		ENSG00000068001	21.581	9.74792	27.8467	12.1409	22.5127	17.3931	17.188	13.6795	30.3576	13.2948	19.8695	16.543	12.7752	11.2233	12.9718	11.2292	13.1678	11.9418	14.205	12.4173	12.1917	11.7347	11.0339	11.1983	18.7184	53.3608	19.7981	75.8965	18.7358	67.6466	18.5444	25.7715	39.7131	54.0559	25.6291	65.5967	17.0531	34.7953	134.414	15.4782	29.2616	35.5616	14.9277	63.6959	39.8499
HDAC4		966		ENSG00000068024	17.8135	15.4004	21.1769	16.4374	21.9789	19.2673	22.3546	21.7492	19.1843	14.8109	19.7989	19.2703	16.3366	18.8703	19.4577	20.7866	18.9369	19.3912	14.8138	16.7069	15.7459	14.4558	16.5508	14.547	18.1177	15.9539	16.5138	12.5932	17.3429	33.1517	17.8158	46.855	21.5509	27.6074	18.1002	22.6619	15.8196	19.7407	20.4133	17.2668	20.6068	19.4177	17.5833	23.9506	18.939
RASSF1		967		ENSG00000068028	23.6695	17.025	27.3703	16.3398	28.0702	21.24	24.482	17.3693	24.9115	21.8082	23.7869	24.4568	18.199	33.0594	16.9936	34.7187	19.4258	22.3766	23.2962	25.6248	13.2249	23.1633	19.4275	22.9591	23.6683	45.3952	14.8601	32.6261	22.6087	46.5843	43.1549	23.5959	38.9822	30.8282	20.9622	37.2861	22.55	24.9803	56.5291	18.9178	29.6051	53.2407	21.7485	47.7602	21.5438
FGFR3		968		ENSG00000068078	38.125	67.2878	21.8915	71.7387	35.8884	55.8948	45.013	56.6078	19.5708	68.2234	33.8805	43.0117	87.8909	52.9764	81.088	37.5329	72.8795	52.7145	86.9752	63.1402	63.645	64.558	75.0303	76.4323	18.2859	1.01834	35.3472	1.08691	20.7062	1.88056	1.53019	30.4855	2.59143	2.76074	23.6695	10.9402	24.2813	27.6001	4.84535	51.0092	21.3624	2.00951	46.6559	1.80981	27.8974
IFI35		969		ENSG00000068079	44.2267	38.6871	43.1398	28.1552	37.3956	34.1287	62.9439	29.7888	71.5021	30.8658	68.1138	40.0161	24.0801	16.9222	22.6015	20.9538	32.007	35.7969	28.9782	26.6408	35.7487	29.864	36.8058	33.0322	39.5273	18.2848	29.5594	17.1657	20.3495	22.4324	14.7554	27.1702	16.0801	18.3708	24.3399	19.5361	25.2551	18.2279	28.0402	43.3733	32.8793	13.2537	25.159	21.4122	27.1671
HEATR6		970		ENSG00000068097	8.14917	6.19399	10.6718	8.33263	8.28919	8.77877	6.92248	6.17976	8.88945	6.56966	7.34076	8.49504	9.70394	13.1133	7.56217	9.83603	7.07283	7.02291	9.3753	10.6864	6.28185	8.4354	7.48727	8.19778	10.837	15.4335	8.26836	9.25749	8.93475	10.2088	13.717	10.7748	13.3558	11.9973	7.7867	9.44432	9.08924	5.75617	8.16532	7.91107	7.92217	14.0666	8.07883	14.5725	6.67005
COASY		971		ENSG00000068120	75.1034	64.4446	54.2881	60.2813	62.5457	65.4955	71.7575	64.0475	68.9723	60.0988	77.7486	63.5787	50.3167	42.6253	55.5975	44.1089	75.6825	70.5134	61.1627	57.2326	63.9343	62.5172	53.0414	54.1161	53.44	37.158	54.3645	31.1082	41.922	25.9249	33.1176	43.3324	29.2145	29.925	57.472	29.0474	41.1613	43.1344	34.1867	54.6552	53.9669	34.0714	48.5289	44.3991	98.0303
PLEKHH3		972		ENSG00000068137	4.17696	3.3847	5.09769	3.87337	5.74592	4.34007	5.2003	4.88981	6.32451	3.88737	6.24671	5.41	3.88811	4.88476	3.82357	3.62233	3.06381	2.98545	4.99204	4.74116	1.94241	3.9796	5.12287	4.8758	4.56546	7.06047	4.13418	6.61517	9.29146	24.5279	3.07859	17.2501	5.80303	6.86776	6.88426	8.97545	5.10729	5.0182	14.1771	2.75168	8.01375	4.65123	6.17793	9.9422	17.6489
MEF2A		973		ENSG00000068305	26.4131	30.4623	35.0407	38.5058	34.9779	33.4382	34.0721	34.4687	33.4496	35.1807	30.563	31.1634	38.6197	45.5329	38.4906	46.2544	37.1568	33.7782	37.2983	42.1436	36.0793	29.1157	37.988	38.9261	42.0984	46.2099	47.7957	48.7424	39.1023	78.3927	60.0963	75.0871	55.904	57.2427	42.4916	56.465	48.3245	40.5146	87.3958	49.1174	33.383	50.6442	41.5123	45.7623	47.0555
OTUD5		974		ENSG00000068308	51.8435	51.8197	38.7806	49.2797	41.5715	40.4415	53.4888	49.4681	46.5905	49.3697	44.2916	47.2593	43.292	42.8289	42.8806	48.2606	49.6728	49.4163	48.5405	47.5997	45.7914	50.2722	42.441	44.0966	45.943	49.808	40.0097	43.514	41.5143	50.614	59.7866	54.2886	49.3479	35.4465	30.7085	44.8549	41.6807	28.707	52.2221	57.8884	40.3893	64.214	51.3802	56.5977	36.6853
TFE3		975		ENSG00000068323	34.9309	30.4961	38.0898	29.685	34.9151	28.9995	44.6753	31.9788	49.6122	29.8162	35.998	32.7283	29.4712	28.5817	29.6256	31.4864	36.1138	39.2373	34.2949	32.6989	26.4499	30.1361	26.4813	30.1121	36.788	41.1182	42.5821	39.6161	32.5966	86.2642	34.2653	55.1433	33.5114	41.2407	35.7621	46.7751	34.907	32.6183	153.84	41.7223	38.2599	44.706	33.3776	126.828	36.6853
TBC1D25		976		ENSG00000068354	8.96818	8.9356	7.64654	7.71419	9.32534	7.43072	8.91481	7.16972	9.24081	8.86321	8.15248	9.12099	8.59305	8.3448	7.19398	10.0311	8.60473	9.32597	8.32007	10.3101	7.27372	9.38778	7.64489	7.92988	10.2122	13.4647	10.0139	11.4688	8.23832	17.2206	14.3728	11.785	11.8497	10.2761	6.91005	12.4361	9.47878	8.30217	25.8419	11.2819	9.08989	15.2858	8.58201	14.0319	6.69439
ACSL4		977		ENSG00000068366	58.5184	25.1821	91.5203	24.6724	48.4478	29.7229	36.0307	23.3091	76.7022	20.3698	53.6793	26.6923	19.4732	34.6004	20.534	35.1645	20.9577	24.6228	23.2556	25.8882	19.0522	18.3334	23.8016	26.9777	37.8933	38.9005	28.5718	66.5265	62.9339	89.9178	46.6161	34.9405	48.5948	104.124	75.7785	53.0266	64.4903	30.8841	96.0995	35.7374	37.4586	36.397	34.9151	78.0568	78.1418
INPP5A		978		ENSG00000068383	21.9495	24.539	19.962	27.1787	21.8533	26.8624	26.3054	28.7689	28.9522	28.8443	24.7045	27.05	24.0148	16.2535	26.1985	18.2788	25.8794	25.419	26.3807	21.9373	25.6647	20.3402	25.3779	21.8875	26.2875	12.6047	33.0045	10.9441	21.8103	32.3188	11.5493	58.5364	11.9383	12.7982	26.8925	23.0415	22.1604	26.8621	32.3921	36.8725	30.8186	13.0054	28.3737	17.2049	34.5918
GPKOW		979		ENSG00000068394	17.6497	15.5019	15.3407	14.6797	15.1341	17.2616	17.8634	15.0294	18.1303	16.9878	17.3637	16.0512	13.8208	10.8453	11.7823	11.0899	16.362	16.2636	12.8657	13.3204	15.374	14.5919	11.4673	12.4842	15.4985	12.7405	16.7664	12.4433	12.0942	14.8565	12.0776	15.955	11.9604	8.33334	11.68	10.65	12.1839	13.9845	20.7722	16.5789	15.8672	10.5669	11.1818	15.7477	19.2555
GRIPAP1		980		ENSG00000068400	38.7802	44.7795	44.2832	40.8168	37.5839	37.1865	49.4367	42.3884	49.0149	39.107	45.1034	41.0445	41.691	52.8019	40.6431	48.1492	41.6221	39.152	47.2418	48.6533	38.435	47.5511	40.5889	49.4278	42.0023	52.252	36.932	34.6125	33.327	48.9753	52.7551	39.4732	50.9204	37.1507	29.4708	50.1464	46.0305	26.2717	54.1064	43.5797	41.3052	70.22	41.5123	55.9396	31.3298
FTSJ1		981		ENSG00000068438	19.2468	10.2895	19.3427	9.89499	17.5517	13.1188	14.6554	11.2796	20.4141	10.9624	21.0694	14.7098	9.8673	14.8869	9.60141	14.1828	10.5278	12.283	11.1205	14.073	10.5386	13.8776	10.2457	10.9304	16.3636	25.8205	14.8371	28.2785	18.9566	23.319	21.4955	12.7692	19.4468	23.4322	19.6214	18.1965	13.7204	18.3017	21.849	9.14932	18.569	21.5401	9.50451	33.3052	31.7923
PRR11		982		ENSG00000068489	9.82815	3.72317	11.8867	6.64006	11.9	10.0282	5.2003	5.81977	5.48124	4.5871	9.8818	4.91818	3.59405	5.14644	6.45759	8.05272	6.02983	6.19836	4.38326	3.61231	3.0996	3.70749	5.04405	5.49198	5.19021	10.4097	5.12179	13.9987	11.126	3.17009	7.54164	2.04618	8.79313	9.79892	12.6598	2.8132	11.3399	9.51982	1.92917	2.75168	6.86893	5.08022	8.30247	1.64528	11.5387
REEP1		983		ENSG00000068615	1.22852	1.1508	2.09625	1.75766	1.9781	1.47957	0.438987	2.18991	1.22977	2.52679	0.776427	1.6543	2.1891	1.86086	2.40743	1.33748	1.17337	0.796119	1.62343	1.76853	2.68632	1.36055	4.37414	3.56309	4.25309	2.96449	0.620127	3.95411	5.07888	8.27448	1.6577	30.9776	1.99341	2.52216	3.27454	9.08709	1.83949	1.62353	1.43566	0.653523	0.343447	1.98693	1.64931	1.43375	0.146059
ATP11A		984		ENSG00000068650	42.2201	39.1609	45.7125	42.3792	47.3175	48.5298	54.7383	44.2483	54.3205	36.6579	53.6088	47.7958	40.6454	42.7126	42.2292	38.759	51.1069	43.9287	33.6456	44.1003	49.7175	40.2042	42.2045	42.4088	31.5498	33.9672	17.6621	32.7573	35.739	63.8317	29.8022	39.2919	35.5712	48.8583	65.3618	39.6304	40.512	16.6781	39.9742	62.5319	37.0235	39.3548	45.4819	57.6554	45.2541
POLR1A		985		ENSG00000068654	24.6932	20.4097	31.6819	18.0974	34.8523	38.8962	23.5364	28.0789	25.1926	19.7867	36.6685	30.761	20.3881	23.7841	22.8848	24.9941	24.4779	23.4287	28.0041	25.7001	16.2832	19.2518	19.2699	19.1014	24.5574	27.6309	27.1707	31.6142	27.4837	26.113	32.1704	18.6228	26.1579	39.1616	28.9036	24.1355	22.7231	30.3675	26.8738	11.8666	26.4454	23.5722	17.0522	46.3734	41.0671
LAPTM4A		986		ENSG00000068697	201.19	171.536	172.154	156.009	162.864	169.032	198.591	163.104	263.802	184.378	189.272	172.986	160.589	121.13	147.675	114.187	186.631	170.398	134.785	120.523	186.72	145	166.375	144.64	178.75	86.5813	215.207	136.014	174.839	204.041	60.8796	216.429	73.2687	125.358	195.828	167.073	159.3	187.998	198.794	218.793	194.757	73.0423	161.688	129.672	308.039
TTC7A		987		ENSG00000068724	68.797	82.9589	46.9274	72.3897	59.3117	61.3199	92.221	66.7774	60.118	72.2274	69.4196	79.3169	73.8414	54.4011	62.9898	54.7808	84.7436	82.7111	67.4129	67.0535	71.1254	64.3879	56.1545	53.0713	58.1256	39.6246	22.1638	34.7625	34.0404	34.9516	48.037	56.6974	43.567	28.4765	55.925	38.7597	48.5625	18.56	20.6825	124.273	51.288	49.8765	58.0054	37.2539	30.356
IP6K2		988		ENSG00000068745	62.5316	82.1466	47.1179	74.1799	49.9235	53.5932	59.6009	69.0273	52.3529	74.4432	55.2322	53.6976	61.687	61.3793	91.3692	65.2298	59.7442	52.2595	74.6371	64.3067	72.1173	89.524	66.3214	69.7615	51.0371	46.8209	55.421	29.9276	45.5401	43.4948	36.1052	49.989	34.951	24.6081	34.6534	52.4908	45.9656	56.3809	62.7653	47.3976	58.2027	43.1706	59.1236	31.2133	40.215
SRBD1		989		ENSG00000068784	19.5744	16.0773	18.104	13.5405	18.3995	15.1902	23.3338	14.9994	26.071	15.083	18.4225	16.3641	13.6574	12.4445	11.669	13.5141	13.9175	15.1547	15.2602	13.8848	18.019	17.2109	13.7135	12.2431	18.358	15.0488	24.2768	21.8319	17.9035	12.949	17.9068	14.66	15.4821	19.5467	18.8995	14.8251	17.7673	16.4936	16.3755	23.63	31.7803	12.8699	16.3813	12.7627	20.3266
KIF2A		990		ENSG00000068796	37.0603	39.0932	35.7315	38.9615	33.4393	42.1841	32.5863	28.6789	36.4362	37.1244	39.5978	32.3259	32.9346	36.7811	30.1071	44.3875	35.0708	41.711	31.6163	37.6282	42.9397	40.2382	34.205	33.9967	23.7404	30.7085	27.9287	45.2568	27.6196	17.7848	59.1673	28.3616	58.4068	38.906	39.2945	16.5666	32.5698	24.6113	15.4333	48.4639	24.8884	43.3061	35.0269	22.3993	35.3221
RASGRP2		991		ENSG00000068831	10.4834	5.92322	31.5866	4.9475	29.5773	3.61672	11.9539	7.6497	11.4544	8.31898	10.9759	10.6859	6.50196	92.1126	7.19398	125.082	5.96464	20.2442	24.4326	68.7092	5.57927	47.143	6.26566	21.4589	25.1581	176.783	3.53702	64.8212	10.9391	36.4292	188.905	20.3841	199.208	100.017	7.42572	45.0336	25.5581	4.53852	24.2716	8.90855	8.9754	306.439	12.7472	151.225	2.58038
PSME4		992		ENSG00000068878	50.6559	35.3362	65.1981	39.4498	58.5267	50.0423	48.7275	38.3385	61.6639	33.0427	57.9497	44.1295	33.196	46.4343	35.4884	51.5764	42.1762	42.0237	42.2497	50.1208	37.3605	39.0137	39.5643	41.0157	46.0391	62.277	60.5887	59.4054	47.3576	48.0081	82.8852	41.364	60.9318	63.3266	66.3416	46.6634	52.4579	66.9339	49.9789	48.2919	64.7511	69.791	38.046	46.1619	91.0437
IFT80		993		ENSG00000068885	5.40548	6.76939	8.86141	6.44477	6.1541	6.27994	5.43668	6.83973	7.16778	5.09246	6.03496	4.47107	6.04454	12.5317	8.2136	10.6998	5.60611	5.08948	6.5343	6.43443	4.79404	5.51022	6.22625	8.38531	6.39165	7.49043	7.18888	9.96961	8.15338	6.60884	11.44	4.66219	11.008	8.9298	7.58043	8.1047	9.97652	8.22837	3.45456	4.29949	7.0521	8.80572	5.3393	4.39525	8.2767
SIRT2		994		ENSG00000068903	34.2347	39.9733	29.5142	39.4498	32.5602	36.496	40.4881	37.1086	34.8551	48.5533	31.1982	37.7359	40.3187	35.2401	40.19	33.5484	47.2934	42.8767	43.5079	36.6123	47.2378	42.8913	41.18	38.8993	32.4148	34.0351	23.2433	34.9686	32.9533	53.3006	26.1043	46.8809	27.3318	27.7948	30.6053	39.4518	29.9079	27.1204	64.3804	44.13	28.6892	32.807	34.2721	46.0444	29.8448
ERLEC1		995		ENSG00000068912	91.0742	49.992	79.1095	58.6864	81.5104	64.1475	78.2072	50.938	106.99	54.2678	80.3602	57.7663	58.9424	44.7188	45.2597	41.8797	62.6125	50.6957	47.9723	43.4982	74.5143	57.177	62.7748	55.0269	74.0326	66.7124	87.0475	114.838	113.587	51.1514	43.3735	57.2413	34.7739	57.3791	98.6745	60.1489	74.7914	101.877	43.5184	60.6057	112.124	31.0458	61.0525	34.4804	123.615
PPP2R5B		996		ENSG00000068971	15.5612	12.7941	18.2231	12.2711	16.233	15.4204	18.4712	10.8596	22.7331	11.6621	15.3874	11.2671	10.9455	11.5141	11.5274	12.9011	16.9161	14.0743	14.5703	13.7719	10.2493	12.7211	12.5707	12.4306	11.726	13.1705	18.3512	16.8284	14.4383	27.6174	12.3326	24.9686	14.2861	12.4233	17.404	19.5585	12.2705	16.4198	35.2185	15.203	21.66	18.3565	12.1881	22.3758	23.3695
PYGM		997		ENSG00000068976	0.491407	0.507704	0.857556	0.716085	0.627969	0.46031	0.877974	1.19995	0.702723	0.855222	0.529382	0.491818	0.490098	2.38423	0.736391	2.25699	0.260749	0.511791	0.811714	1.24173	0.702575	1.15647	0.551693	0.830494	2.13856	6.35895	0.413418	2.36122	2.92163	13.9968	2.95108	10.1791	3.94251	3.39128	0.82508	4.42075	0.562667	1.03316	15.6577	0.619127	0.412136	7.04458	1.09022	7.85034	0.365149
PITX1		998		ENSG00000069011	4.87312	3.45239	5.50265	3.58043	4.33299	3.814	5.13277	6.68974	23.2601	4.85922	5.85849	7.42198	4.28019	3.98341	5.38132	3.17651	2.67268	2.0756	3.36862	3.23603	3.5542	1.59864	3.78304	3.24161	8.89064	0.203667	5.76488	0.0749595	14.9139	0.214922	0.127516	3.78155	0.022149	0.0340832	9.97832	8.84149	3.31108	5.53478	0.269186	2.95805	24.8426	0.135473	4.27703	0.141024	6.59702
MAST4		999		ENSG00000069020	17.6088	37.164	16.5318	35.2184	14.9457	16.3081	26.373	26.399	17.041	24.8015	18.246	17.5266	26.2692	26.401	25.8587	22.96	28.6498	23.5992	27.1924	29.8016	32.897	27.6871	28.1758	28.6922	17.0124	28.7397	13.505	30.9208	15.4405	87.2582	22.9164	34.1894	28.3728	25.5794	13.3818	39.3848	17.7457	14.7594	213.061	25.109	13.9897	40.845	26.3051	29.6386	9.05569
ADGRF5		1000		ENSG00000069122	10.5243	5.48321	22.2012	9.21146	10.2673	5.49084	9.11742	10.4996	18.06	11.1179	12.6346	13.1002	8.49503	11.4268	9.94128	7.18894	3.52012	3.66784	9.49706	8.69212	3.63686	3.57144	10.4822	10.3142	10.5727	51.3242	6.77546	63.1721	14.4383	199.152	9.78227	46.9845	34.5967	59.2536	12.3246	54.0313	9.99816	18.0803	413.739	9.28691	8.81513	37.9098	7.79929	124.877	6.28056
SDK2		1001		ENSG00000069188	0.532358	0.541551	2.21535	1.00903	3.01425	0.657586	1.04681	0.479981	0.878404	0.583106	0.847011	0.62595	1.14356	3.31466	1.01962	7.77408	0.945217	1.6491	1.90753	3.61231	0.785231	3.74151	1.89152	2.41111	2.83539	9.66288	2.68722	1.74281	2.03835	2.49846	15.7391	1.94258	9.5019	3.32311	0.876648	3.52767	2.25067	3.09948	1.16647	0.722315	0.824272	7.29294	0.950451	7.99137	1.85009
NUP133		1002		ENSG00000069248	32.9652	27.0437	33.1588	27.081	26.5945	26.6322	21.9831	27.5089	30.4279	28.8054	29.6454	29.1067	24.7663	30.5007	28.521	32.2109	25.0319	27.3239	24.5544	30.1026	29.1362	28.0273	27.033	27.2188	28.9066	31.7268	29.6053	35.6057	32.5796	32.1577	34.5567	27.5069	31.4072	36.1452	31.2241	33.1556	27.4841	27.0097	36.1158	20.9815	29.1014	31.9941	28.5415	29.7561	32.1331
NUCKS1		1003		ENSG00000069275	108.478	80.6911	139.805	103.832	122.894	118.727	74.6953	101.246	82.4646	86.1442	123.981	105.696	92.8572	117.699	101.934	134.695	91.6208	96.6432	95.0924	104.644	103.072	99.9662	105.649	104.08	135.979	132.225	155.009	209.53	170.813	157.35	207.486	144.45	175.996	188.923	144.905	144.902	145.536	158.221	176.317	68.8951	99.6453	113.503	112.6	129.907	125.952
VPS35		1004		ENSG00000069329	146.808	256.56	107.028	249.1	117.399	152.56	139.868	155.034	114.544	211.901	122.817	201.332	219.793	146.514	171.098	129.262	212.446	201.191	181.378	173.015	273.095	189.048	186.236	157.365	107.433	58.1131	127.264	81.406	107.981	60.6348	71.0262	120.388	64.5863	88.0539	113.835	67.8071	127.552	101.914	75.9105	390.944	116.818	63.356	168.957	71.2172	147.471
DNAJA2		1005		ENSG00000069345	57.9042	64.8169	49.643	58.7841	50.7713	60.0376	59.297	59.6677	58.0449	63.7141	57.2438	54.8601	60.3474	49.0221	51.7173	47.1182	64.5355	65.0827	54.1008	49.293	64.3889	52.245	53.002	51.705	50.7007	38.1084	79.0777	45.8377	45.591	40.0829	46.1425	54.3404	43.2348	44.7172	60.5403	37.7773	48.2595	75.9002	72.8597	90.8397	59.7368	41.4998	61.3041	50.4866	86.6863
BCL3		1006		ENSG00000069399	64.3334	78.1188	48.6425	47.9126	43.8322	36.3316	94.1458	72.0272	77.7212	45.7155	76.7251	53.0717	44.9583	33.8735	45.7696	37.4215	107.461	61.7277	64.9777	53.8836	58.5204	63.2995	43.3473	48.1955	33.9767	11.9711	65.4119	35.3246	36.962	69.957	30.6766	62.9136	29.1923	46.3531	79.3882	56.2194	39.668	40.1456	13.908	28.2047	54.837	41.6804	49.2278	96.249	112.709
KCNAB2		1007		ENSG00000069424	12.8175	8.42789	28.9425	8.98361	26.6259	6.77313	18.944	10.4696	19.0438	10.768	18.8813	19.3598	7.22077	33.699	9.65806	54.0006	8.7677	19.3059	17.7765	30.8552	7.76965	21.4286	9.26057	19.021	28.8826	90.9714	11.6905	56.6881	18.5829	41.9366	92.9589	21.3684	95.2626	65.6272	9.66891	36.6386	35.1234	7.08452	17.2279	17.8859	11.3566	100.363	15.2352	58.8776	9.007
ABCC9		1008		ENSG00000069431	1.18757	0.880021	2.52503	1.79021	1.22454	0.821982	2.26247	2.6399	2.60008	2.33242	2.08224	2.23554	1.76435	2.4133	1.69936	1.14243	1.49931	0.511791	2.5569	2.33295	0.826559	0.816329	1.97033	1.92889	2.88345	10.817	0.413418	19.2458	5.1808	85.5388	2.95108	44.0318	5.80303	23.0573	4.2801	13.8651	3.89539	6.08826	69.0463	2.75168	0.686893	10.2733	2.12454	10.9764	0.243432
GAL		1009		ENSG00000069482	0.163802	0.0676939	0.571704	0.0325493	0.0941954	0	0	0.0599977	0.175681	0.0388737	0.811719	0.357686	0	0	0.339873	0	0.0325937	0.0568657	0.121757	0.0752565	0.165312	0	0.197033	0.0267901	1.05727	0.0678891	0.068903	0.0749595	1.32492	0.214922	0.0182165	11.6555	0	1.63599	0.567243	1.56289	0.238051	0.110696	1.57025	0.0687919	0.0457929	0.248366	0.279544	2.27989	0.365149
CLEC2D		1010		ENSG00000069493	9.09104	10.4926	26.346	10.5134	15.6364	3.78112	11.3799	8.93965	11.876	12.2064	10.8347	19.4492	11.0435	63.5019	8.35521	62.2205	8.7677	18.396	13.8397	28.033	5.99255	20.4762	8.11777	19.0478	20.8329	70.9894	6.54578	41.3027	10.7183	13.4863	87.9676	10.205	98.6514	30.9646	7.03897	24.4481	27.1379	5.0182	4.93508	12.0042	7.37265	103.208	16.1297	28.6279	5.0634
FUNDC1		1011		ENSG00000069509	8.72248	6.90478	6.71752	5.30554	6.78207	6.6745	6.71987	4.97981	11.1382	7.03615	6.84667	5.63355	5.19504	5.61166	4.7299	6.57593	6.77949	6.45425	6.00669	5.71949	7.31505	6.66668	6.22625	6.61716	8.48215	6.0195	8.93442	10.3444	8.2553	4.97006	6.90406	6.52706	6.55609	7.12339	8.71491	5.47012	6.88185	9.44602	5.74264	7.29194	12.0206	5.12538	6.9327	4.74781	7.86287
MAOB		1012		ENSG00000069535	91.9751	186.124	34.8263	203.824	57.208	105.543	118.999	139.945	36.2956	223.913	53.15	132.97	213.846	114.065	157.248	90.4747	208.208	194.481	159.583	143.138	234.743	149.184	152.149	119.859	93.2556	19.4842	5.16772	6.54021	52.2326	31.6203	7.35948	139.037	8.66024	22.3586	25.6291	42.2204	70.961	9.70431	159.897	286.415	6.70866	20.0499	130.994	45.4098	1.75271
RORA		1013		ENSG00000069667	9.91005	14.0126	19.9858	16.6978	15.919	7.98967	18.1335	16.1394	14.9329	16.4047	15.6344	21.0588	17.5128	46.9286	18.1832	28.6164	14.7323	14.1027	15.1791	21.0718	6.94309	10.6123	12.9648	20.6284	16.6279	19.2579	12.2418	31.3893	15.7972	27.7518	38.7283	13.0282	50.3446	26.8916	14.6194	30.0075	42.8709	8.26527	13.8182	24.3867	11.4711	37.2776	26.0256	10.0597	8.2767
DRD4		1014		ENSG00000069696	0.450457	0.880021	0.190568	1.07413	0.565172	0.887741	0.405219	0.839967	0.491906	1.12734	0.423506	0.938926	0.588117	0.319835	1.01962	0.334369	1.0104	0.852985	0.446443	0.564424	0.661247	0.714288	1.1822	0.696543	0.57669	0.294186	0.0918707	0.149919	0.441642	0.349248	0.327897	1.11374	0.575873	0.0511248	0.0773513	0.424213	0.541026	0.590376	0.583237	1.16946	0.389239	0.677363	1.62136	0.305552	0.097373
TGFBR3		1015		ENSG00000069702	12.6537	18.9204	19.1044	16.0468	8.28919	14.9601	8.84727	22.5891	10.7517	17.4543	8.85833	15.5146	19.0485	23.1735	23.0264	11.6472	13.0701	10.4917	14.5703	12.4549	14.0102	9.59186	20.3338	16.208	25.4465	42.0913	14.0332	28.2035	40.5801	118.502	16.1945	63.7166	36.0806	54.9592	37.9795	104.423	21.6843	38.7803	195.788	11.3507	8.3572	34.4326	19.9595	104.428	8.13064
PLA2G10		1016		ENSG00000069764	2.82559	1.62465	1.76275	1.36707	3.70502	1.80836	3.91711	1.94992	7.94077	2.02143	3.42334	1.11777	1.63366	0.901354	1.35949	0.919515	2.24896	1.7344	2.02929	0.940706	1.44648	2.07484	1.7733	1.55383	3.02762	0	8.86552	0	1.8515	0	0	2.35699	0	0	1.57281	1.62987	1.29846	8.63425	0.179458	1.03188	14.7224	0	2.37613	0	7.59509
HES2		1017		ENSG00000069812	13.3499	8.73251	7.52744	5.46829	13.5327	9.14044	15.1282	4.49983	6.57046	5.20908	11.7523	1.52017	5.16236	3.40189	7.27895	6.04651	7.07283	4.49239	5.23556	3.49943	9.50543	7.58505	5.28049	4.50074	4.32518	0.0226297	10.5192	0.168659	5.26573	0.0537304	0.036433	4.27367	0.0442979	0.119291	5.28567	1.22799	2.22903	15.3867	0	1.85738	10.166	0.0451575	4.27703	0	33.1798
ATP1B3		1018		ENSG00000069849	154.384	194.383	107.099	153.177	128.168	143.715	176.912	153.954	148.556	163.192	164.85	115.622	120.237	68.154	136.997	78.9668	192.889	187.145	164.819	153.674	262.846	216.769	160.503	150.212	141.313	51.2563	235.579	51.6658	74.9942	95.2909	24.2098	113.783	30.1669	65.3716	226.407	66.6014	99.7003	132.65	110.366	235.922	126.343	33.1231	142.176	80.8773	186.08
NEDD4		1019		ENSG00000069869	34.2757	44.8134	30.9673	51.5581	29.232	40.2771	33.5656	38.2185	14.8275	44.2383	28.3396	30.0456	57.5702	40.0085	52.9919	30.1211	66.263	52.8851	38.8405	37.2143	54.2223	34.3198	50.1647	48.6777	22.9955	9.61762	3.37625	16.641	27.5686	26.7577	8.76215	33.231	13.8874	19.5808	61.0559	21.6349	33.0892	8.22837	22.3873	55.1711	13.1655	6.34463	42.938	12.4806	6.4753
PIGB		1020		ENSG00000069943	9.37769	11.711	10.0048	11.6852	9.07415	9.10756	10.3668	10.2596	12.4382	11.079	9.91709	7.60083	8.42968	10.1766	7.39224	8.6936	7.7247	8.07492	9.6594	9.63283	10.2907	9.1837	9.26057	9.85877	12.1345	7.76199	12.6782	11.5438	10.4635	5.23871	12.2962	7.4595	11.451	9.71371	9.15324	6.96602	11.1451	11.2909	5.87723	14.2055	13.8752	10.454	11.4054	4.81832	10.5893
MAPK6		1021		ENSG00000069956	105.325	123.169	94.093	143.477	83.7711	104.951	130.008	103.136	114.157	112.423	156.768	97.2459	133.111	82.4594	105.219	74.2021	156.352	136.876	81.4555	87.1846	142.085	96.871	114.752	106.464	88.2096	22.6976	197.315	40.3657	57.2436	47.041	25.7217	72.497	24.5853	37.9176	168.342	34.071	89.3992	88.1875	23.2397	332.987	115.352	20.5015	103.068	19.7904	136.176
GNB5		1022		ENSG00000069966	6.18354	4.63703	11.6723	4.7522	11.3662	4.20855	7.3277	4.88981	12.7193	6.10318	7.30547	7.0643	5.09702	16.9222	5.15474	21.8176	4.69349	8.18866	6.8184	13.1323	4.05014	7.38097	5.47753	7.84951	9.87582	17.4701	6.31611	21.4384	9.75009	17.7848	35.3218	14.7377	23.6108	19.1888	7.37416	16.0308	10.6041	4.9813	7.89613	6.05369	9.95995	35.6519	7.85519	16.3353	5.08774
RAB27A		1023		ENSG00000069974	90.6237	75.8172	72.13	77.5325	89.831	74.636	119.675	64.4075	75.367	53.6846	80.219	47.5722	69.3325	52.1913	83.9203	66.01	144.683	83.9906	64.7748	47.675	76.7047	45.3743	78.3405	76.9413	59.5913	29.5091	83.9468	56.8568	75.3169	36.2143	59.9506	64.6749	47.731	45.1943	84.6739	34.7855	87.9276	85.7153	19.3814	65.3523	106.354	31.2264	70.9763	29.0745	89.8022
HDHD5		1024		ENSG00000069998	26.6998	22.5082	24.5833	22.0359	27.4422	27.5857	20.0583	28.4389	22.0304	24.1406	27.5985	27.4077	25.9425	23.4352	23.7345	21.734	21.1533	21.5521	26.0154	22.2759	22.2344	21.8708	25.1809	23.2806	21.3135	19.6878	28.4799	16.9034	22.9144	14.158	15.3201	17.8717	16.8332	19.9898	28.4653	17.3258	18.5031	36.3819	19.3814	10.9035	20.9502	17.9275	18.2822	25.9954	38.7301
[truncated: 19,489 more rows]
[truncated: 3 more columns]

## Sheet: Supplementary table 2a
Supplementary table 2a. Average expression profiles of clusters of interest
[truncated: 18,423 more rows]

[truncated: 7 more sheets: Supplementary table 2b, Supplementary table 3a, Supplementary table 3b, Supplementary table 4, Supplementary table 5a, Supplementary table 5b, Supplementary table 6]
